# Supplementary material for: 245 MHz bandwidth organic light-emitting diodes used in a gigabit optical wireless data link
Source: Nat Commun. 2020 Mar 3;11:1171. doi: 10.1038/s41467-020-14880-2 (PMC7054290; doi:10.1038/s41467-020-14880-2)
Supplement: Supplementary file 2 — Source Data [file 41467_2020_14880_MOESM2_ESM.xlsx]

## Sheet: Figure 2 (a) 
Sample name	G1-OLED		G2-L-OLED		G2-M-OLED		G2-S-OLED		G3-OLED		G3-FEM-OLED
	Voltage (V)	Bandwidth of VLC link (MHz)	Voltage (V)	Bandwidth of VLC link (MHz)	Voltage (V)	Bandwidth of VLC link (MHz)	Voltage (V)	Bandwidth of VLC link (MHz)	Voltage (V)	Bandwidth of VLC link (MHz)	Voltage (V)	Bandwidth of VLC link (MHz)
	4	1.53	6	14.55	5	13.8	5.5	29.3	8	109.73	8	105.38
	4.5	3.07	7	23.2	7	30.94	6	29.6	10	110.698	10	106.992
	5	5.58	8	24.27	8	37.22	6.5	77	12	112.79	12	108.7
			8.5	23.26	8.5	35.9	7	87.14
					9	37.86	8	80.96
					9.5	69.6	9	102.2

## Sheet: Figure 2 (b)
Sample name	G1-OLED				G2-L-OLED				G2-M-OLED				G2-S-OLED				G3-OLED				G3-FEM-OLED
	Voltage (V)	Data rate at 7% FEC limit (Mbps)			Voltage (V)	Data rate at 7% FEC limit (Mbps)			Voltage (V)	Data rate at 7% FEC limit (Mbps)			Voltage (V)	Data rate at 7% FEC limit (Mbps)			Voltage (V)	Data rate at 7% FEC limit (Mbps)			Voltage (V)	Data rate at 7% FEC limit (Mbps)
	4	85.395			6	90			5	109			5.5	210			8	700			8	820
	4.5	110.602			7	95			7	214			6	266			10	913			10	1020
	5	142.631			8	116			8	235			6.5	300			12	1033			12	1127
					8.5	266.333			8.5	354			7	340
									9	367			8	410
									9.5	463.5			9	608.667
	The data highlighted in yellow were obtainaed by averarign the data below
	G1-OLED				G2-L-OLED				G2-M-OLED				G2-S-OLED				G3-OLED				G3-FEM-OLED
	At 4 V		Data rate at 7% FEC limit (Mbps)		At 8.5 V		Data rate at 7% FEC limit (Mbps)		At 9.5 V		Data rate at 7% FEC limit (Mbps)		At 9 V		Data rate at 7% FEC limit (Mbps)		At 8V		Data rate at 7% FEC limit (Mbps)		At 8 V		Data rate at 7% FEC limit (Mbps)
		Sample 1	70.8			Sample 1	258			Sample 1	444			Sample 1	538			Sample 1	663			Sample 1	778
		Sample 2	72.7			Sample 2	264			Sample 2	483			Sample 2	625			Sample 2	733			Sample 2	849
		Sample 3	84.9			Sample 3	277							Sample 3	663							Sample 3	855
		Sample 4	96.7														At 10 V		Data rate at 7% FEC limit (Mbps)
		Sample 5	102															Sample 1	910		At 10 V		Data rate at 7% FEC limit (Mbps)
																		Sample 2	917			Sample 1	968
	G1-OLED																					Sample 2	1038
	At 4.5 V		Data rate at 7% FEC limit (Mbps)														At 12 V		Data rate at 7% FEC limit (Mbps)			Sample 3	1049
		Sample 1	89.3															Sample 1	1029
		Sample 2	107															Sample 2	1038		At 12 V		Data rate at 7% FEC limit (Mbps)
		Sample 3	109																			Sample 1	1086
		Sample 4	137																			Sample 2	1124
																						Sample 3	1171
	G1-OLED
	At 5 V		Data rate at 7% FEC limit (Mbps)
		Sample 1	103
		Sample 2	136
		Sample 3	143
		Sample 4	188

## Sheet: Figure 3 (a)
													*This data was used to draw constant line				*This data was used to draw constant line
				G3-FEM-OLED			G3-OLED			G2-S-OLED			BDVAVBi film				TBPe film
				Voltage (V)	Bandwidth (MHz)		Voltage (V)	Bandwidth (MHz)		Voltage (V)	Bandwidth (MHz)		Voltage (V)	Bandwidth (MHz)			Voltage (V)	Bandwidth (MHz)
				4	25.09		5	32.59		7	42.87		0	233.47			0	71.7
				5	45.485		6	43.564		8	49.4		30	233.47			30	71.7
				6	50.957		7	52.58		9	55.139
				7	62.58		8	62.58		10	59.847
				8	75		9	73.92		11	64.25
				9	89.9237		10	85.08		12	67.3327
				10	105.079		11	100.08		13	68.65
				11	122.57		12	112.578		14	69.53
				12	141.36		13	125.075
				13	162.56		14	137.573
				14	177.56		15	150.07
				15	192.5		16	155.069
				16	206.139		17	162.568
				17	217.55		18	167.567
				18	232.5		19	172.56
				19	245.89		19.5	177.56

## Sheet: Figure 3 (b)
						G3-FEM-OLED at 19 V			G3-OLED at 19 V			BDAVBi film			TBPe film
						Frequency (MHz)	[H]^2 (dB)		Frequency (MHz)	[H]^2 (dB)		Frequency (MHz)	[H]^2 (dB)		Frequency (MHz)	[H]^2 (dB)
						0.1	-0.98161		0.1	6.382e-07		0.001	-4.15618		0.001	-1.88492
						2.5995	-0.73272		2.5995	-0.725		2.501	-0.78829		2.501	-0.59472
						5.099	-0.3795		5.099	-0.71086		5.00099	-0.04389		5.00099	0.12896
						7.5985	-0.23663		7.5985	-0.69589		7.50099	-0.35246		7.50099	-0.22942
						10.098	-0.13395		10.098	-0.6745		10.001	1.5069e-06		10.001	9.38141e-05
						12.5975	-0.05682		12.5975	-0.67238		12.501	-0.38884		12.501	-0.50089
						15.097	-0.12604		15.097	-0.68623		15.001	-0.20734		15.001	-0.4672
						17.5965	-0.05773		17.5965	-0.71023		17.501	-0.21297		17.501	-0.75113
						20.096	-1.6466e-06		20.096	-0.74251		20.001	-0.26014		20.001	-0.93607
						22.5955	0.00458		22.5955	-0.81015		22.5009	-0.24714		22.5009	-1.1524
						25.095	0.01668		25.095	-0.881		25.0009	-0.32915		25.0009	-1.44955
						27.5945	-0.02103		27.5945	-0.94426		27.5009	-0.32985		27.5009	-1.702
						30.094	-0.02324		30.094	-0.99359		30.0009	-0.35758		30.0009	-1.9864
						32.5935	-0.07138		32.5935	-1.00859		32.5009	-0.37934		32.5009	-2.26355
						35.093	-0.12401		35.093	-1.05303		35.0009	-0.41737		35.0009	-2.55683
						37.5925	-0.13919		37.5925	-1.10156		37.5009	-0.44815		37.5009	-2.84408
						40.092	-0.20019		40.092	-1.12505		40.0009	-0.48396		40.0009	-3.12174
						42.5915	-0.24053		42.5915	-1.19627		42.5009	-0.52415		42.5009	-3.41644
						45.091	-0.32511		45.091	-1.25626		45.0009	-0.57888		45.0009	-3.67941
						47.5905	-0.49523		47.5905	-1.36078		47.5009	-0.65392		47.5009	-3.97433
						50.09	-0.69431		50.09	-1.42391		50.0009	-0.69184		50.0009	-4.244
						52.5895	-0.61567		52.5895	-1.49336		52.5009	-0.72385		52.5009	-4.51973
						55.089	-0.55365		55.089	-1.58452		55.0009	-0.76516		55.0009	-4.78171
						57.5885	-0.54882		57.5885	-1.65913		57.5009	-0.81315		57.5009	-5.04647
						60.088	-0.55769		60.088	-1.72804		60.0009	-0.86741		60.0009	-5.31752
						62.5875	-0.61652		62.5875	-1.83984		62.5009	-0.91931		62.5009	-5.56946
						65.087	-0.63973		65.087	-1.90822		65.0009	-0.96881		65.0009	-5.80962
						67.5865	-0.69231		67.5865	-1.97007		67.5009	-1.02101		67.5009	-6.07124
						70.086	-0.73839		70.086	-2.07593		70.0009	-1.07065		70.0009	-6.31181
						72.5855	-0.79331		72.5855	-2.1657		72.5009	-1.13279		72.5009	-6.55442
						75.085	-0.82855		75.085	-2.25485		75.0008	-1.19316		75.0008	-6.79369
						77.5845	-0.8842		77.5845	-2.34871		77.5008	-1.25919		77.5008	-7.03166
						80.084	-0.92637		80.084	-2.41148		80.0008	-1.32381		80.0008	-7.25482
						82.5835	-1.00568		82.5835	-2.53603		82.5008	-1.38829		82.5008	-7.4894
						85.083	-1.04444		85.083	-2.64909		85.0008	-1.45954		85.0008	-7.71226
						87.5825	-1.11394		87.5825	-2.78819		87.5008	-1.52713		87.5008	-7.92775
						90.082	-1.15497		90.082	-2.96064		90.0008	-1.60154		90.0008	-8.14816
						92.5815	-1.21094		92.5815	-3.03729		92.5008	-1.69078		92.5008	-8.3508
						95.081	-1.26471		95.081	-3.09274		95.0008	-1.76185		95.0008	-8.58447
						97.5805	-1.33709		97.5805	-3.15951		97.5008	-1.82732		97.5008	-8.77884
						100.08	-1.38667		100.08	-3.21376		100.001	-1.90231		100.001	-8.97986
						102.579	-1.44728		102.579	-3.29299		102.501	-1.97256		102.501	-9.19505
						105.079	-1.50907		105.079	-3.39566		105.001	-2.04621		105.001	-9.35773
						107.579	-1.58154		107.579	-3.4539		107.501	-2.11528		107.501	-9.55568
						110.078	-1.63281		110.078	-3.55403		110.001	-2.19466		110.001	-9.75912
						112.578	-1.69498		112.578	-3.63193		112.501	-2.26244		112.501	-9.933
						115.077	-1.76982		115.077	-3.74344		115.001	-2.34116		115.001	-10.1144
						117.576	-1.82654		117.576	-3.84688		117.501	-2.41494		117.501	-10.2975
						120.076	-1.90509		120.076	-3.94322		120.001	-2.50086		120.001	-10.4779
						122.576	-1.95159		122.576	-4.01547		122.501	-2.56876		122.501	-10.645
						125.075	-2.03942		125.075	-4.09958		125.001	-2.65518		125.001	-10.8216
						127.575	-2.12238		127.575	-4.19355		127.501	-2.73527		127.501	-11.007
						130.074	-2.22618		130.074	-4.30787		130.001	-2.81934		130.001	-11.1879
						132.573	-2.38388		132.573	-4.40667		132.501	-2.90592		132.501	-11.3481
						135.073	-2.44569		135.073	-4.49543		135.001	-2.98828		135.001	-11.5039
						137.572	-2.39425		137.572	-4.57221		137.501	-3.07698		137.501	-11.6822
						140.072	-2.42152		140.072	-4.67081		140.001	-3.16019		140.001	-11.841
						142.571	-2.46477		142.571	-4.77136		142.501	-3.24569		142.501	-11.9959
						145.071	-2.5123		145.071	-4.8761		145.001	-3.3299		145.001	-12.1459
						147.571	-2.57828		147.571	-4.95824		147.501	-3.41979		147.501	-12.3108
						150.07	-2.64925		150.07	-5.05997		150.001	-3.49569		150.001	-12.4755
						152.57	-2.70606		152.57	-5.14326		152.501	-3.58525		152.501	-12.6311
						155.069	-2.7906		155.069	-5.24386		155.001	-3.67371		155.001	-12.7801
						157.569	-2.86089		157.569	-5.37904		157.501	-3.75123		157.501	-12.9139
						160.068	-2.94831		160.068	-5.5015		160.001	-3.83656		160.001	-13.0694
						162.567	-3.05486		162.567	-5.59711		162.501	-3.91553		162.501	-13.1869
						165.067	-3.15455		165.067	-5.70035		165.001	-3.99548		165.001	-13.345
						167.566	-3.23522		167.566	-5.83132		167.501	-4.07904		167.501	-13.4803
						170.066	-3.33007		170.066	-5.94814		170.001	-4.15647		170.001	-13.6106
						172.565	-3.39842		172.565	-6.07117		172.501	-4.23767		172.501	-13.7513
						175.065	-3.49839		175.065	-6.17779		175.001	-4.32586		175.001	-13.8831
						177.565	-3.58931		177.565	-6.31502		177.501	-4.39991		177.501	-14.0001
						180.064	-3.69184		180.064	-6.43193		180.001	-4.48624		180.001	-14.1308
						182.564	-3.75401		182.564	-6.54225		182.501	-4.56814		182.501	-14.2647
						185.063	-3.85047		185.063	-6.63894		185.001	-4.67608		185.001	-14.3956
						187.562	-3.92812		187.562	-6.75438		187.501	-4.77737		187.501	-14.5455
						190.062	-4.03455		190.062	-6.88103		190.001	-4.86564		190.001	-14.6832
						192.561	-4.11172		192.561	-6.97349		192.501	-4.96774		192.501	-14.8408
						195.061	-4.2421		195.061	-7.06969		195.001	-5.04948		195.001	-14.9814
						197.56	-4.31673		197.56	-7.22374		197.501	-5.14003		197.501	-15.1348
						200.06	-4.41777		200.06	-7.32012		200.001	-5.21804		200.001	-15.2096
						202.56	-4.50073		202.56	-7.47171		202.501	-5.28583		202.501	-15.218
						205.059	-4.62682		205.059	-7.60252		205.001	-5.34922		205.001	-15.3261
						207.559	-4.7401		207.559	-7.72681		207.501	-5.42955		207.501	-15.3898
						210.058	-4.84782		210.058	-7.88091		210.001	-5.49634		210.001	-15.4169
						212.558	-4.96481		212.558	-8.01638		212.501	-5.58034		212.501	-15.5168
						215.057	-5.07431		215.057	-8.14941		215.001	-5.67384		215.001	-15.666
						217.556	-5.16721		217.556	-8.27679		217.501	-5.72197		217.501	-15.6919
						220.056	-5.22979		220.056	-8.39934		220.001	-5.7682		220.001	-15.7027
						222.555	-5.32972		222.555	-8.47194		222.501	-5.84143		222.501	-15.7675
						225.055	-5.37463		225.055	-8.59315		225.001	-5.92822		225.001	-15.9202
						227.554	-5.46401		227.554	-8.66215		227.501	-6.04414		227.501	-16.1699
						230.054	-5.48823		230.054	-8.75349		230.001	-6.16375		230.001	-16.5099
						232.554	-5.52437		232.554	-8.87732		232.501	-6.31799		232.501	-17.0023
						235.053	-5.62932		235.053	-8.93097		235.001	-6.45227		235.001	-17.3591
						237.553	-5.70222		237.553	-9.04395		237.501	-6.54605		237.501	-17.5063
						240.052	-5.80554		240.052	-9.15252		240.001	-6.59192		240.001	-17.4954
						242.552	-5.85683		242.552	-9.22844		242.501	-6.60386		242.501	-17.4075
						245.051	-5.99707		245.051	-9.3414		245.001	-6.66576		245.001	-17.4876
						247.55	-6.1314		247.55	-9.49234		247.5	-6.71977		247.5	-17.4399
						250.05	-6.2676		250.05	-9.6066		250	-6.72666		250	-17.3272
						252.549	-6.40228		252.549	-9.76228		252.5	-6.67678		252.5	-16.919
						255.049	-6.50257		255.049	-9.91712		255	-6.71661		255	-16.7467
						257.548	-6.6346		257.548	-10.055		257.5	-6.91537		257.5	-17.2355
						260.048	-6.79081		260.048	-10.1963		260	-7.05181		260	-17.3708
						262.548	-6.90871		262.548	-10.3167		262.5	-7.07794		262.5	-17.0454
						265.047	-7.03545		265.047	-10.4693		265	-7.12505		265	-16.9475
						267.546	-7.18462		267.546	-10.589		267.5	-7.17558		267.5	-17.0491
						270.046	-7.29712		270.046	-10.72		270	-7.19791		270	-17.0947
						272.546	-7.40487		272.546	-10.8584		272.5	-7.26873		272.5	-17.3666
						275.045	-7.50582		275.045	-10.9757		275	-7.38387		275	-17.5357
						277.545	-7.64798		277.545	-11.1516		277.5	-7.48681		277.5	-17.5121
						280.044	-7.76573		280.044	-11.2681		280	-7.60264		280	-17.7056
						282.543	-7.89852		282.543	-11.4952		282.5	-7.69431		282.5	-17.799
						285.043	-7.91812		285.043	-11.6565		285	-7.74666		285	-18.013
						287.543	-7.94412		287.543	-11.7883		287.5	-7.8089		287.5	-18.1798
						290.042	-8.02718		290.042	-11.9209		290	-7.86058		290	-18.2588
						292.541	-8.08058		292.541	-11.984		292.5	-7.84191		292.5	-18.1018
						295.041	-8.06517		295.041	-12.0251		295	-7.81002		295	-17.7171
						297.541	-7.98096		297.541	-11.9929		297.5	-7.74946		297.5	-17.3698
						300.04	-7.95049		300.04	-12.0715		300	-7.98004		300	-17.9196
						302.539	-8.16061		302.539	-12.1783		302.5	-8.33652		302.5	-18.6511
						305.039	-8.26946		305.039	-12.3244		305	-8.48935		305	-18.8396
						307.538	-8.461		307.538	-12.4017		307.5	-8.62244		307.5	-18.9468
						310.038	-8.63001		310.038	-12.5353		310	-8.67409		310	-18.8737
						312.538	-8.72342		312.538	-12.6601		312.5	-8.67623		312.5	-18.712
						315.037	-8.84494		315.037	-12.9216		315	-8.58644		315	-18.0988
						317.536	-8.93428		317.536	-13.3572		317.5	-8.70088		317.5	-17.8722
						320.036	-9.0081		320.036	-13.8039		320	-9.14362		320	-18.8671
						322.536	-9.16233		322.536	-14.1798		322.5	-9.51803		322.5	-20.5067
						325.035	-9.28799		325.035	-14.6267		325	-9.57347		325	-20.8598
						327.534	-9.41026		327.534	-14.8857		327.5	-9.55352		327.5	-20.7544
						330.034	-9.56491		330.034	-14.8397		330	-9.6677		330	-21.2992
						332.534	-9.71973		332.534	-14.7041		332.5	-9.77684		332.5	-22.0012
						335.033	-9.88541		335.033	-14.6144		335	-9.88759		335	-22.6874
						337.533	-10.0314		337.533	-14.5631		337.5	-9.93878		337.5	-23.0091
						340.032	-10.18		340.032	-14.5457		340	-9.86928		340	-22.4817
						342.531	-10.324		342.531	-14.6415		342.5	-9.69187		342.5	-21.5714
						345.031	-10.5052		345.031	-14.7804		345	-9.68902		345	-21.2536
						347.531	-10.5475		347.531	-14.9545		347.5	-9.84028		347.5	-21.5769
						350.03	-10.4308		350.03	-15.1137		350	-10.1295		350	-22.8064
						352.529	-10.1848		352.529	-15.2276		352.5	-10.4267		352.5	-24.3871
						355.029	-9.8432		355.029	-15.211		355	-10.5626		355	-25.3445
						357.529	-9.51991		357.529	-15.1128		357.5	-10.7336		357.5	-26.2913
						360.028	-9.29603		360.028	-14.9368		360	-10.8898		360	-27.427
						362.527	-9.03148		362.527	-14.7697		362.5	-11.0685		362.5	-28.5693
						365.027	-8.76921		365.027	-14.7076		365	-11.3503		365	-30.7991
						367.526	-8.53184		367.526	-14.6689		367.5	-11.4962		367.5	-32.1341
						370.026	-8.44954		370.026	-15.0573		370	-11.5401		370	-31.8955
						372.526	-8.45775		372.526	-16.0776		372.5	-11.7937		372.5	-33.1846
						375.025	-8.58695		375.025	-17.5569		375	-12.3933		375	-28.7115
						377.524	-8.80256		377.524	-19.5336		377.5	-12.7044		377.5	-22.8997
						380.024	-9.00697		380.024	-21.8626		380	-12.4241		380	-19.7761
						382.524	-9.16995		382.524	-23.657		382.5	-11.9584		382.5	-17.9024
						385.023	-9.55654		385.023	-24.3705		385	-11.3973		385	-16.4113
						387.522	-10.3204		387.522	-22.1187		387.5	-10.5198		387.5	-14.8415
						390.022	-10.9974		390.022	-20.4702		390	-9.56121		390	-14.0346
						392.522	-11.3208		392.522	-19.929		392.5	-9.58652		392.5	-15.0003
						395.021	-11.2411		395.021	-19.648		395	-10.3049		395	-16.861
						397.521	-10.93		397.521	-19.5308		397.5	-10.5745		397.5	-16.8649
						400.02	-10.6931		400.02	-19.3312		400	-9.77059		400	-14.7353

## Sheet: Figure 4 (a) and (b)
	Data rate of our OLEDs
	Sample name	Separation distance (m)	Data rate (Mbps)
	G1-OLED	2	140
	G2-L-OLED	2	270
	G2-M-OLED	2	460
	G2-S-OLED	2	610
	G3-OLED	2	1033
	G3-FEM-OLED	2	1130
	Data of literature devices
	Sample name	Separation distance (m)	Data rate (Mbps)
	Reference [15]	0.119191	51.3052
	Reference [15]	0.325529	45.7158
	Reference [15]	0.52315	38.0335
	Reference [15]	0.715915	21.2131
	Reference [15]	0.922457	2.74296
	Reference [34]	0.05	27.9
	Reference [33]	0.05	10
	Reference [32]	0.05	2.15
	Reference [31]	0.01	12

## Sheet: Supplementary Fig1 (a)
		TBPe film					BDAVBi film					IRF
		Time (ns)	Normalized PL intensity (a. u.)				Time (ns)	Normalized PL intensity (a. u.)				Time (ns)	Normalized PL intensity (a. u.)
			Detected at 463 nm	Detected at 491 nm	Fitting			Detected at 461 nm	Detected at 491 nm	Fitting		-2.155	0
		-4.37	2e-05	0	--		-2.155	0	0	--		-2.14523	0
		-4.34559	2e-05	0	2.99216e-06		-2.14523	0	0	-1.24965e-06		-2.13547	0
		-4.32117	0	0	2.99216e-06		-2.13547	2e-05	0	-1.24965e-06		-2.1257	0
		-4.29676	4e-05	0	2.99216e-06		-2.1257	0	0	-1.24965e-06		-2.11594	0
		-4.27234	2e-05	0	2.99216e-06		-2.11594	2e-05	0	-1.24965e-06		-2.10617	0
		-4.24793	4e-05	0	2.99216e-06		-2.10617	2e-05	0	-1.24965e-06		-2.09641	0
		-4.22352	0	0.0001	2.99216e-06		-2.09641	0	0	-1.24965e-06		-2.08664	0
		-4.1991	2e-05	0	2.99216e-06		-2.08664	0	0	-1.24965e-06		-2.07687	0
		-4.17469	2e-05	0	2.99216e-06		-2.07687	2e-05	0	-1.24965e-06		-2.06711	0
		-4.15027	2e-05	0	2.99216e-06		-2.06711	0	0	-1.24965e-06		-2.05734	0
		-4.12586	0	0	2.99216e-06		-2.05734	0	0	-1.24965e-06		-2.04758	0
		-4.10145	0	0	2.99216e-06		-2.04758	0	0	-1.24965e-06		-2.03781	0
		-4.07703	0	0	2.99216e-06		-2.03781	0	0	-1.24965e-06		-2.02805	0
		-4.05262	2e-05	0	2.99216e-06		-2.02805	4e-05	0	-1.24965e-06		-2.01828	0
		-4.0282	4e-05	0.0001	2.99216e-06		-2.01828	0	0	-1.24965e-06		-2.00852	0
		-4.00379	2e-05	0	2.99216e-06		-2.00852	0	0	-1.24965e-06		-1.99875	0
		-3.97938	0	0	2.99216e-06		-1.99875	2e-05	0	-1.24965e-06		-1.98898	0
		-3.95496	0	0	2.99216e-06		-1.98898	0	0	-1.24965e-06		-1.97922	0
		-3.93055	2e-05	0	2.99216e-06		-1.97922	0	0	-1.24965e-06		-1.96945	0
		-3.90613	0	0	2.99216e-06		-1.96945	0	0	-1.24965e-06		-1.95969	0
		-3.88172	2e-05	0	2.99216e-06		-1.95969	0	0	-1.24965e-06		-1.94992	0
		-3.8573	4e-05	0	2.99216e-06		-1.94992	2e-05	0	-1.24965e-06		-1.94016	0
		-3.83289	0	0	2.99216e-06		-1.94016	0	0	-1.24965e-06		-1.93039	0
		-3.80848	0	0	2.99216e-06		-1.93039	0	0	-1.24965e-06		-1.92062	0
		-3.78406	0	0.0001	2.99216e-06		-1.92062	0	0	-1.24965e-06		-1.91086	0
		-3.75965	0	0	2.99216e-06		-1.91086	0	0	-1.24965e-06		-1.90109	0
		-3.73523	0	0	2.99216e-06		-1.90109	0	0	-1.24965e-06		-1.89133	0
		-3.71082	2e-05	0	2.99216e-06		-1.89133	0	0	-1.24965e-06		-1.88156	0
		-3.68641	0	0.0001	2.99216e-06		-1.88156	0	0	-1.24965e-06		-1.8718	0
		-3.66199	0	0	2.99216e-06		-1.8718	2e-05	0	-1.24965e-06		-1.86203	0
		-3.63758	2e-05	0	2.99216e-06		-1.86203	0	0	-1.24965e-06		-1.85227	0
		-3.61316	0	0	2.99216e-06		-1.85227	2e-05	0	-1.24965e-06		-1.8425	0
		-3.58875	0	0	2.99216e-06		-1.8425	0	0	-1.24965e-06		-1.83273	0
		-3.56434	0	0	2.99216e-06		-1.83273	0	0	-1.24965e-06		-1.82297	0
		-3.53992	0	0	2.99216e-06		-1.82297	0	0	-1.24965e-06		-1.8132	0
		-3.51551	2e-05	0	2.99216e-06		-1.8132	0	0	-1.24965e-06		-1.80344	0
		-3.49109	0	0	2.99216e-06		-1.80344	0	0	-6.08904e-07		-1.79367	0
		-3.46668	0	0	2.99216e-06		-1.79367	0	0	1.58388e-07		-1.78391	2e-05
		-3.44227	0	0	2.99216e-06		-1.78391	0	0	2.82446e-07		-1.77414	0
		-3.41785	4e-05	0	2.99216e-06		-1.77414	0	0	2.68039e-07		-1.76437	0
		-3.39344	2e-05	0	2.99216e-06		-1.76437	0	0	2.53768e-07		-1.75461	0
		-3.36902	0	0	2.99216e-06		-1.75461	0	0	8.80373e-07		-1.74484	0
		-3.34461	0	0	2.99216e-06		-1.74484	0	0	1.63366e-06		-1.73508	2e-05
		-3.3202	2e-05	0	2.99216e-06		-1.73508	0	0	1.74385e-06		-1.72531	0
		-3.29578	0	0	2.99216e-06		-1.72531	0	0	1.7157e-06		-1.71555	0
		-3.27137	0	0	2.99216e-06		-1.71555	2e-05	0	1.68782e-06		-1.70578	0
		-3.24695	2e-05	0	2.99216e-06		-1.70578	0	0	1.6602e-06		-1.69602	0
		-3.22254	0	0	2.99216e-06		-1.69602	0	0	1.63284e-06		-1.68625	0
		-3.19813	0	0	2.99216e-06		-1.68625	0	0	1.60573e-06		-1.67648	0
		-3.17371	0	0	2.99216e-06		-1.67648	0	0	1.57888e-06		-1.66672	0
		-3.1493	2e-05	0	2.99216e-06		-1.66672	0	0	1.55229e-06		-1.65695	0
		-3.12488	2e-05	0	2.99216e-06		-1.65695	0	0	1.52594e-06		-1.64719	0
		-3.10047	0	0	2.99216e-06		-1.64719	0	0	1.49985e-06		-1.63742	0
		-3.07605	4e-05	0	2.99216e-06		-1.63742	0	0	1.474e-06		-1.62766	0
		-3.05164	0	0.0001	2.99216e-06		-1.62766	0	0	1.44839e-06		-1.61789	0
		-3.02723	2e-05	0.0001	2.99216e-06		-1.61789	0	0	1.42302e-06		-1.60812	0
		-3.00281	0	0	2.99216e-06		-1.60812	0	0	1.39789e-06		-1.59836	0
		-2.9784	0	0	2.99216e-06		-1.59836	0	0	1.373e-06		-1.58859	0
		-2.95398	2e-05	0	2.99216e-06		-1.58859	0	0	1.34834e-06		-1.57883	0
		-2.92957	0	0	2.99216e-06		-1.57883	0	0	1.32392e-06		-1.56906	0
		-2.90516	0	0	2.99216e-06		-1.56906	2e-05	0	1.29972e-06		-1.5593	0
		-2.88074	0	0	2.99216e-06		-1.5593	0	0	1.27576e-06		-1.54953	0
		-2.85633	0	0	2.99216e-06		-1.54953	0	0	1.25202e-06		-1.53977	0
		-2.83191	0	0.0001	2.99216e-06		-1.53977	2e-05	0	1.2285e-06		-1.53	0
		-2.8075	4e-05	0	2.99216e-06		-1.53	4e-05	0	1.2052e-06		-1.52023	0
		-2.78309	2e-05	0	2.99216e-06		-1.52023	0	0	1.18212e-06		-1.51047	0
		-2.75867	2e-05	0	2.99216e-06		-1.51047	2e-05	0	1.8e-06		-1.5007	0
		-2.73426	0	0	2.99216e-06		-1.5007	2e-05	0	2.54465e-06		-1.49094	2e-05
		-2.70984	2e-05	0	2.99216e-06		-1.49094	0	0	2.64628e-06		-1.48117	0
		-2.68543	4e-05	0	2.99216e-06		-1.48117	0	0	2.60965e-06		-1.47141	0
		-2.66102	4e-05	0	2.99216e-06		-1.47141	0	0	2.57337e-06		-1.46164	0
		-2.6366	4e-05	0	2.99216e-06		-1.46164	0	0	2.53743e-06		-1.45187	0
		-2.61219	2e-05	0.0001	2.99216e-06		-1.45187	0	0	2.50182e-06		-1.44211	0
		-2.58777	2e-05	0	2.99216e-06		-1.44211	0	0	2.46655e-06		-1.43234	0
		-2.56336	2e-05	0	2.99216e-06		-1.43234	0	0	2.43162e-06		-1.42258	0
		-2.53895	2e-05	0	2.99216e-06		-1.42258	0	0	2.39701e-06		-1.41281	0
		-2.51453	2e-05	0	2.99216e-06		-1.41281	0	0	2.36273e-06		-1.40305	0
		-2.49012	2e-05	0	2.99216e-06		-1.40305	0	0	2.32877e-06		-1.39328	0
		-2.4657	0	0	2.99216e-06		-1.39328	0	0	2.29513e-06		-1.38352	0
		-2.44129	0	0	2.99216e-06		-1.38352	0	0	2.26181e-06		-1.37375	0
		-2.41688	2e-05	0	2.99216e-06		-1.37375	0	0	2.2288e-06		-1.36398	0
		-2.39246	0	0	2.99216e-06		-1.36398	0	0	2.1961e-06		-1.35422	0
		-2.36805	2e-05	0	2.99216e-06		-1.35422	0	0	2.16371e-06		-1.34445	0
		-2.34363	0	0	2.99216e-06		-1.34445	0	0	2.13163e-06		-1.33469	0
		-2.31922	0	0	2.99216e-06		-1.33469	0	0	2.09984e-06		-1.32492	0
		-2.2948	2e-05	0	2.99216e-06		-1.32492	0	0	2.06836e-06		-1.31516	0
		-2.27039	0	0	2.99216e-06		-1.31516	0	0	2.03717e-06		-1.30539	0
		-2.24598	2e-05	0	2.99216e-06		-1.30539	0	0	2.00628e-06		-1.29562	0
		-2.22156	2e-05	0	2.99216e-06		-1.29562	0	0	1.97567e-06		-1.28586	0
		-2.19715	0	0	2.99216e-06		-1.28586	0	0	2.5861e-06		-1.27609	0
		-2.17273	0	0	2.99216e-06		-1.27609	0	0	3.32336e-06		-1.26633	2e-05
		-2.14832	0	0	2.99216e-06		-1.26633	0	0	3.41767e-06		-1.25656	0
		-2.12391	2e-05	0	2.99216e-06		-1.25656	0	0	3.3738e-06		-1.2468	0
		-2.09949	0	0	2.99216e-06		-1.2468	0	0	3.33034e-06		-1.23703	0
		-2.07508	0	0.0001	2.99216e-06		-1.23703	0	0	3.28728e-06		-1.22727	0
		-2.05066	0	0	2.99216e-06		-1.22727	0	0	3.24464e-06		-1.2175	0
		-2.02625	0	0	2.99216e-06		-1.2175	0	0	3.20239e-06		-1.20773	0
		-2.00184	0	0	2.99216e-06		-1.20773	0	0	3.16054e-06		-1.19797	0
		-1.97742	2e-05	0	2.99216e-06		-1.19797	0	0	3.11909e-06		-1.1882	0
		-1.95301	0	0	2.99216e-06		-1.1882	4e-05	0	3.07802e-06		-1.17844	0
		-1.92859	2e-05	0	2.99216e-06		-1.17844	0	0	3.03735e-06		-1.16867	0
		-1.90418	2e-05	0	2.99216e-06		-1.16867	0	0	2.99705e-06		-1.15891	0
		-1.87977	2e-05	0	2.99216e-06		-1.15891	0	0	2.95714e-06		-1.14914	0
		-1.85535	0	0.0001	2.99216e-06		-1.14914	0	0	2.9176e-06		-1.13937	0
		-1.83094	2e-05	0	2.99216e-06		-1.13937	0	0	2.87843e-06		-1.12961	0
		-1.80652	2e-05	0	2.99216e-06		-1.12961	0	0	2.83963e-06		-1.11984	0
		-1.78211	2e-05	0.0001	2.99216e-06		-1.11984	0	0	2.8012e-06		-1.11008	0
		-1.7577	0	0	2.99216e-06		-1.11008	0	0	2.76313e-06		-1.10031	0
		-1.73328	0	0	2.99216e-06		-1.10031	0	0	2.72541e-06		-1.09055	0
		-1.70887	2e-05	0	2.99216e-06		-1.09055	0	0	2.68806e-06		-1.08078	0
		-1.68445	2e-05	0	2.99216e-06		-1.08078	0	0	2.65105e-06		-1.07102	0
		-1.66004	0	0	2.99216e-06		-1.07102	0	0	2.61439e-06		-1.06125	0
		-1.63563	0	0	2.99216e-06		-1.06125	0	0	2.57808e-06		-1.05148	0
		-1.61121	4e-05	0.0001	2.99216e-06		-1.05148	0	0	3.18285e-06		-1.04172	0
		-1.5868	0	0	2.99216e-06		-1.04172	2e-05	0	3.91451e-06		-1.03195	2e-05
		-1.56238	2e-05	0	2.99216e-06		-1.03195	0	0	4.00327e-06		-1.02219	0
		-1.53797	4e-05	0	2.99216e-06		-1.02219	0	0	3.95389e-06		-1.01242	0
		-1.51355	2e-05	0	2.99216e-06		-1.01242	0	0	3.90499e-06		-1.00266	0
		-1.48914	0	0	2.99216e-06		-1.00266	2e-05	0	3.85654e-06		-0.99289	0
		-1.46473	2e-05	0.0001	2.99216e-06		-0.99289	0	0	3.80855e-06		-0.98312	0
		-1.44031	2e-05	0	2.99216e-06		-0.98312	0	0	3.76101e-06		-0.97336	0
		-1.4159	0	0	2.99216e-06		-0.97336	2e-05	0	3.71392e-06		-0.96359	0
		-1.39148	0	0	2.99216e-06		-0.96359	0	0	3.66727e-06		-0.95383	0
		-1.36707	0	0	2.99216e-06		-0.95383	0	0	3.62106e-06		-0.94406	0
		-1.34266	0	0	2.99216e-06		-0.94406	0	0	3.57528e-06		-0.9343	0
		-1.31824	0	0	2.99216e-06		-0.9343	0	0	3.52994e-06		-0.92453	0
		-1.29383	0	0	2.99216e-06		-0.92453	0	0	3.48502e-06		-0.91477	0
		-1.26941	0	0	2.99216e-06		-0.91477	0	0	3.44053e-06		-0.905	0
		-1.245	0	0	2.99216e-06		-0.905	0	0	3.39645e-06		-0.89523	0
		-1.22059	2e-05	0	2.99216e-06		-0.89523	0	0	3.35279e-06		-0.88547	0
		-1.19617	0	0	2.99216e-06		-0.88547	0	0.0001	3.30954e-06		-0.8757	0
		-1.17176	2e-05	0.0001	2.99216e-06		-0.8757	0	0	3.2667e-06		-0.86594	0
		-1.14734	2e-05	0	2.99216e-06		-0.86594	0	0	3.22426e-06		-0.85617	0
		-1.12293	2e-05	0	2.99216e-06		-0.85617	0	0	3.18222e-06		-0.84641	0
		-1.09852	0	0.0001	2.99216e-06		-0.84641	0	0	3.14058e-06		-0.83664	0
		-1.0741	4e-05	0	2.99216e-06		-0.83664	2e-05	0	3.09932e-06		-0.82687	0
		-1.04969	2e-05	0	2.99216e-06		-0.82687	0	0	3.05846e-06		-0.81711	0
		-1.02527	2e-05	0	2.99216e-06		-0.81711	0	0	3.01798e-06		-0.80734	0
		-1.00086	0	0	2.99216e-06		-0.80734	0	0	2.97788e-06		-0.79758	0
		-0.97645	0	0	2.99216e-06		-0.79758	0	0	2.93816e-06		-0.78781	0
		-0.95203	2e-05	0	2.99216e-06		-0.78781	0	0	2.89881e-06		-0.77805	0
		-0.92762	0	0	2.99216e-06		-0.77805	0	0	2.85984e-06		-0.76828	0
		-0.9032	2e-05	0	2.99216e-06		-0.76828	0	0	2.82123e-06		-0.75852	0
		-0.87879	6e-05	0	2.99216e-06		-0.75852	0	0	2.78298e-06		-0.74875	0
		-0.85438	2e-05	0.0001	2.99216e-06		-0.74875	0	0	2.74509e-06		-0.73898	0
		-0.82996	0	0	2.99216e-06		-0.73898	0	0	2.70756e-06		-0.72922	0
		-0.80555	0	0.0001	2.99216e-06		-0.72922	0	0	2.67039e-06		-0.71945	0
		-0.78113	0	0	2.99216e-06		-0.71945	2e-05	0	2.63356e-06		-0.70969	0
		-0.75672	0	0	2.99216e-06		-0.70969	0	0	2.59708e-06		-0.69992	0
		-0.7323	0	0	2.99216e-06		-0.69992	0	0	2.56094e-06		-0.69016	0
		-0.70789	0	0	2.99216e-06		-0.69016	0	0	2.52515e-06		-0.68039	0
		-0.68348	6e-05	0	2.99216e-06		-0.68039	0	0	2.48969e-06		-0.67062	0
		-0.65906	2e-05	0	2.99216e-06		-0.67062	2e-05	0	2.45456e-06		-0.66086	0
		-0.63465	0	0	3.22251e-06		-0.66086	0	0	2.41976e-06		-0.65109	0
		-0.61023	0	0	4.8593e-06		-0.65109	0	0	2.3853e-06		-0.64133	0
		-0.58582	2e-05	0	6.2492e-06		-0.64133	0	0	2.35115e-06		-0.63156	0
		-0.56141	0	0	6.23007e-06		-0.63156	2e-05	0	2.31733e-06		-0.6218	0
		-0.53699	2e-05	0	6.21104e-06		-0.6218	0	0	2.28383e-06		-0.61203	0
		-0.51258	0	0	6.19214e-06		-0.61203	0	0	2.25064e-06		-0.60227	0
		-0.48816	0	0	6.17334e-06		-0.60227	0	0	2.21776e-06		-0.5925	0
		-0.46375	0	0	6.15465e-06		-0.5925	0	0	2.18519e-06		-0.58273	0
		-0.43934	0	0	6.13608e-06		-0.58273	2e-05	0	2.15293e-06		-0.57297	0
		-0.41492	0	0	6.11761e-06		-0.57297	0	0	2.12097e-06		-0.5632	0
		-0.39051	2e-05	0	6.09925e-06		-0.5632	0	0	2.08932e-06		-0.55344	0
		-0.36609	0	0	6.081e-06		-0.55344	0	0	2.05796e-06		-0.54367	0
		-0.34168	2e-05	0	6.06286e-06		-0.54367	0	0	2.0269e-06		-0.53391	0
		-0.31727	0	0	6.04483e-06		-0.53391	0	0	1.99613e-06		-0.52414	0
		-0.29285	0	0	6.0269e-06		-0.52414	2e-05	0	1.96565e-06		-0.51437	0
		-0.26844	0	0	6.00908e-06		-0.51437	0	0	1.93545e-06		-0.50461	0
		-0.24402	0	0.0001	5.99136e-06		-0.50461	0	0	2.54628e-06		-0.49484	0
		-0.21961	0	0	5.97375e-06		-0.49484	0	0	3.28395e-06		-0.48508	2e-05
		-0.1952	0	0.0001	5.95624e-06		-0.48508	0	0	3.37865e-06		-0.47531	0
		-0.17078	0	0	5.93883e-06		-0.47531	0	0	3.33517e-06		-0.46555	0
		-0.14637	2e-05	0	5.92153e-06		-0.46555	0	0	3.2921e-06		-0.45578	0
		-0.12195	2e-05	0	5.90433e-06		-0.45578	0	0	3.24944e-06		-0.44602	0
		-0.09754	0	0	5.88723e-06		-0.44602	0	0	3.20717e-06		-0.43625	0
		-0.07313	0	0	6.33855e-06		-0.43625	0	0	3.16531e-06		-0.42648	0
		-0.04871	0	0	9.64935e-06		-0.42648	0	0.0001	3.12383e-06		-0.41672	0
		-0.0243	2e-05	0	1.24583e-05		-0.41672	0	0	3.08275e-06		-0.40695	0
		0.0001172	2e-05	0	1.24027e-05		-0.40695	2e-05	0	3.04206e-06		-0.39719	0
		0.02453	2e-05	0.0001	1.28157e-05		-0.39719	0	0	3.00174e-06		-0.38742	0
		0.04895	0	0	1.60885e-05		-0.38742	0	0	2.96181e-06		-0.37766	0
		0.07336	6e-05	0.0001	1.909e-05		-0.37766	0	0	2.92225e-06		-0.36789	0
		0.09777	4e-05	0.0002	2.06336e-05		-0.36789	0	0	2.88307e-06		-0.35812	0
		0.12219	8e-05	0	2.19308e-05		-0.35812	0	0	2.84425e-06		-0.34836	0
		0.1466	0.00012	0.0001	2.60953e-05		-0.34836	0	0	2.8058e-06		-0.33859	0
		0.17102	0.00026	0.0001	0.000101097		-0.33859	0	0	2.76771e-06		-0.32883	0
		0.19543	0.00126	0.0011	0.000900555		-0.32883	0	0	2.72998e-06		-0.31906	0
		0.21984	0.00906	0.0106	0.0066		-0.31906	0	0	2.69261e-06		-0.3093	0
		0.24426	0.0453	0.0432	0.03038		-0.3093	0	0	2.65558e-06		-0.29953	0
		0.26867	0.13228	0.1186	0.09194		-0.29953	0	0	2.61891e-06		-0.28977	0
		0.29309	0.24754	0.2147	0.20273		-0.28977	0	0	2.58258e-06		-0.28	0
		0.3175	0.35318	0.3159	0.35289		-0.28	0	0	2.54659e-06		-0.27023	0
		0.34191	0.44308	0.3861	0.50389		-0.27023	2e-05	0	2.51094e-06		-0.26047	0
		0.36633	0.5073	0.445	0.61797		-0.26047	0	0.0001	2.47562e-06		-0.2507	0
		0.39074	0.55722	0.5276	0.68997		-0.2507	0	0	2.44064e-06		-0.24094	0
		0.41516	0.59422	0.5745	0.73489		-0.24094	0	0	2.40599e-06		-0.23117	0
		0.43957	0.64178	0.6304	0.76888		-0.23117	0	0	2.37166e-06		-0.22141	0
		0.46398	0.70138	0.6969	0.80271		-0.22141	0	0.0001	2.33766e-06		-0.21164	0
		0.4884	0.75456	0.7316	0.84092		-0.21164	0	0	2.30398e-06		-0.20187	0
		0.51281	0.8105	0.7992	0.88102		-0.20187	0	0	2.27061e-06		-0.19211	0
		0.53723	0.8586	0.8112	0.91713		-0.19211	0	0	2.23756e-06		-0.18234	0
		0.56164	0.89392	0.8576	0.94527		-0.18234	0	0	2.20482e-06		-0.17258	0
		0.58605	0.9212	0.897	0.96499		-0.17258	0	0	2.17238e-06		-0.16281	0
		0.61047	0.94488	0.9197	0.9777		-0.16281	0	0	2.14026e-06		-0.15305	0
		0.63488	0.95	0.9635	0.98527		-0.15305	0	0	2.10843e-06		-0.14328	0
		0.6593	0.96922	0.9526	0.98926		-0.14328	0	0	2.71765e-06		-0.13352	0
		0.68371	0.9739	0.9601	0.99085		-0.13352	0	0	3.45371e-06		-0.12375	2e-05
		0.70812	0.96882	0.971	0.99098		-0.12375	0	0	4.18757e-06		-0.11398	0
		0.73254	0.97644	0.982	0.9902		-0.11398	0	0	4.90982e-06		-0.10422	2e-05
		0.75695	0.99378	0.9883	0.98884		-0.10422	0	0	5.62999e-06		-0.09445	0
		0.78137	0.9926	0.9726	0.98693		-0.09445	0	0	6.33867e-06		-0.08469	2e-05
		0.80578	1	1	0.98434		-0.08469	2e-05	0	6.40466e-06		-0.07492	0
		0.8302	0.99494	0.9822	0.9812		-0.07492	0	0	6.33274e-06		-0.06516	0
		0.85461	0.9858	0.9951	0.97762		-0.06516	0	0	7.60946e-06		-0.05539	0
		0.87902	0.98634	0.9844	0.97358		-0.05539	0	0	9.15308e-06		-0.04562	4e-05
		0.90344	0.98066	0.9863	0.96916		-0.04562	0	0	9.34415e-06		-0.03586	0
		0.92785	0.984	0.9808	0.96453		-0.03586	0	0	9.88534e-06		-0.02609	0
		0.95227	0.98448	0.98	0.95981		-0.02609	0	0	1.0554e-05		-0.01633	2e-05
		0.97668	0.97718	0.9873	0.95499		-0.01633	2e-05	0	1.05804e-05		-0.00656	0
		1.00109	0.97022	0.9719	0.95012		-0.00656	4e-05	0	1.11099e-05		0.0032	0
		1.02551	0.96222	0.9649	0.94521		0.0032	2e-05	0	1.24078e-05		0.01297	2e-05
		1.04992	0.96442	0.9497	0.94025		0.01297	0	0	1.4538e-05		0.02273	2e-05
		1.07434	0.95934	0.9613	0.93521		0.02273	6e-05	0	1.61538e-05		0.0325	4e-05
		1.09875	0.95442	0.9362	0.93008		0.0325	2e-05	0.0001	1.62791e-05		0.04227	0
		1.12316	0.95346	0.9316	0.9249		0.04227	2e-05	0	1.61143e-05		0.05203	0
		1.14758	0.93716	0.9304	0.9197		0.05203	2e-05	0	1.59511e-05		0.0618	0
		1.17199	0.94958	0.9262	0.91452		0.0618	0	0.0001	1.57894e-05		0.07156	0
		1.19641	0.93324	0.9382	0.90939		0.07156	2e-05	0	1.56293e-05		0.08133	0
		1.22082	0.92542	0.9235	0.90426		0.08133	2e-05	0.0002	1.54706e-05		0.09109	0
		1.24523	0.91576	0.916	0.89913		0.09109	6e-05	0.0001	1.66614e-05		0.10086	0
		1.26965	0.92192	0.9059	0.89399		0.10086	4e-05	0.0001	1.94679e-05		0.11063	4e-05
		1.29406	0.91638	0.9038	0.88885		0.11063	0.00014	0	2.11889e-05		0.12039	4e-05
		1.31848	0.90334	0.8929	0.88373		0.12039	0.00012	0	2.26147e-05		0.13016	0
		1.34289	0.90856	0.886	0.87861		0.13016	0.00018	0.0004	2.4658e-05		0.13992	4e-05
		1.3673	0.89504	0.8834	0.87351		0.13992	0.00032	0.0004	2.75318e-05		0.14969	2e-05
		1.39172	0.89316	0.8746	0.86846		0.14969	0.00026	0	3.82992e-05		0.15945	6e-05
		1.41613	0.88696	0.8776	0.86344		0.15945	0.00074	0.0004	7.39236e-05		0.16922	0.00024
		1.44055	0.88006	0.8676	0.85844		0.16922	0.00136	0.0008	0.00014945		0.17898	0.00072
		1.46496	0.87704	0.868	0.85349		0.17898	0.00304	0.0022	0.00032789		0.18875	0.00124
		1.48937	0.86032	0.8653	0.84854		0.18875	0.00816	0.0058	0.000852131		0.19852	0.00344
		1.51379	0.865	0.8727	0.8436		0.19852	0.0175	0.0112	0.00233		0.20828	0.0105
		1.5382	0.86162	0.8471	0.83869		0.20828	0.03334	0.0265	0.00586		0.21805	0.0285
		1.56262	0.85578	0.8265	0.8338		0.21805	0.05762	0.0466	0.01329		0.22781	0.064
		1.58703	0.85044	0.8511	0.82892		0.22781	0.09058	0.0753	0.02672		0.23758	0.12834
		1.61145	0.8435	0.8452	0.82408		0.23758	0.1317	0.112	0.04817		0.24734	0.21452
		1.63586	0.83428	0.8355	0.81926		0.24734	0.17726	0.1622	0.07898		0.25711	0.32738
		1.66027	0.83848	0.8486	0.81448		0.25711	0.2251	0.1981	0.11981		0.26688	0.44312
		1.68469	0.8292	0.8236	0.80973		0.26688	0.26958	0.2567	0.17121		0.27664	0.57058
		1.7091	0.82446	0.8114	0.805		0.27664	0.32076	0.3086	0.23351		0.28641	0.70202
		1.73352	0.81642	0.8257	0.80029		0.28641	0.36628	0.3564	0.30591		0.29617	0.83774
		1.75793	0.8127	0.7938	0.7956		0.29617	0.40818	0.3998	0.3852		0.30594	0.94806
		1.78234	0.80544	0.7723	0.79095		0.30594	0.44606	0.4412	0.46638		0.3157	1
		1.80676	0.8067	0.7962	0.78633		0.3157	0.48246	0.4698	0.54422		0.32547	0.98812
		1.83117	0.80712	0.7908	0.78173		0.32547	0.51646	0.5136	0.61367		0.33523	0.91832
		1.85559	0.7984	0.7914	0.77716		0.33523	0.54572	0.5313	0.67205		0.345	0.78866
		1.88	0.78348	0.798	0.77261		0.345	0.57116	0.5654	0.71972		0.35477	0.66566
		1.90441	0.79064	0.7585	0.76809		0.35477	0.60056	0.5946	0.75776		0.36453	0.55442
		1.92883	0.77422	0.766	0.76359		0.36453	0.6144	0.5975	0.78781		0.3743	0.45534
		1.95324	0.7782	0.7479	0.75912		0.3743	0.63396	0.6199	0.81123		0.38406	0.38292
		1.97766	0.77426	0.7599	0.75467		0.38406	0.6521	0.6335	0.82917		0.39383	0.3121
		2.00207	0.76778	0.7359	0.75025		0.39383	0.67052	0.6563	0.84333		0.40359	0.26446
		2.02648	0.75628	0.7608	0.74586		0.40359	0.68868	0.685	0.85491		0.41336	0.23472
		2.0509	0.75446	0.7533	0.74148		0.41336	0.70946	0.6968	0.86479		0.42313	0.21166
		2.07531	0.75932	0.7341	0.73714		0.42313	0.7349	0.7279	0.87411		0.43289	0.20104
		2.09973	0.7474	0.7391	0.73282		0.43289	0.75624	0.7392	0.88382		0.44266	0.20548
		2.12414	0.74532	0.7255	0.72853		0.44266	0.77776	0.7711	0.89409		0.45242	0.2161
		2.14855	0.73738	0.7116	0.72427		0.45242	0.80916	0.7998	0.90491		0.46219	0.22054
		2.17297	0.72136	0.7297	0.72003		0.46219	0.82926	0.8158	0.91676		0.47195	0.23128
		2.19738	0.73124	0.7139	0.71582		0.47195	0.85048	0.8339	0.92955		0.48172	0.24946
		2.2218	0.72336	0.7022	0.71163		0.48172	0.8706	0.8567	0.94267		0.49148	0.25458
		2.24621	0.72152	0.6947	0.70747		0.49148	0.8838	0.8731	0.95556		0.50125	0.25772
		2.27062	0.72088	0.6921	0.70333		0.50125	0.90912	0.9078	0.96774		0.51102	0.24934
		2.29504	0.71774	0.701	0.69922		0.51102	0.91414	0.918	0.97888		0.52078	0.24248
		2.31945	0.7092	0.6852	0.69514		0.52078	0.93816	0.9306	0.98839		0.53055	0.22632
		2.34387	0.7077	0.6906	0.69109		0.53055	0.9482	0.949	0.99594		0.54031	0.20398
		2.36828	0.70234	0.7124	0.68705		0.54031	0.95412	0.9489	1.00171		0.55008	0.18174
		2.3927	0.69114	0.6841	0.68305		0.55008	0.96196	0.9551	1.00594		0.55984	0.16482
		2.41711	0.69456	0.6825	0.67907		0.55984	0.97748	0.9679	1.00862		0.56961	0.14814
		2.44152	0.68928	0.6631	0.67511		0.56961	0.9846	0.969	1.0098		0.57938	0.12898
		2.46594	0.68746	0.6594	0.67117		0.57938	0.97726	0.9863	1.00966		0.58914	0.11414
		2.49035	0.68062	0.664	0.66726		0.58914	0.97992	0.9837	1.00835		0.59891	0.09912
		2.51477	0.67384	0.6527	0.66336		0.59891	0.99184	0.9882	1.00612		0.60867	0.08744
		2.53918	0.67086	0.6687	0.65949		0.60867	0.9925	0.9946	1.00313		0.61844	0.07836
		2.56359	0.66408	0.6516	0.65564		0.61844	1	0.9901	0.9994		0.6282	0.06958
		2.58801	0.65594	0.6514	0.6518		0.6282	0.99702	0.9939	0.99495		0.63797	0.06044
		2.61242	0.65718	0.6451	0.648		0.63797	0.99494	0.9905	0.98995		0.64773	0.05194
		2.63684	0.66024	0.6466	0.64422		0.64773	0.99786	0.9919	0.9845		0.6575	0.04744
		2.66125	0.64722	0.6515	0.64045		0.6575	0.99246	0.9921	0.97865		0.66727	0.04058
		2.68566	0.64186	0.6328	0.6367		0.66727	0.99282	1	0.97256		0.67703	0.03734
		2.71008	0.6383	0.6374	0.63298		0.67703	0.98734	0.9795	0.9663		0.6868	0.03402
		2.73449	0.63436	0.6277	0.62928		0.6868	0.98254	0.9777	0.95995		0.69656	0.03238
		2.75891	0.63142	0.6138	0.6256		0.69656	0.98254	0.9827	0.95353		0.70633	0.031
		2.78332	0.6363	0.6289	0.62194		0.70633	0.97722	0.9775	0.94702		0.71609	0.02936
		2.80773	0.62744	0.6064	0.6183		0.71609	0.9781	0.9687	0.94042		0.72586	0.0272
		2.83215	0.62022	0.6245	0.61468		0.72586	0.9688	0.9644	0.93377		0.73563	0.02602
		2.85656	0.62048	0.6053	0.61108		0.73563	0.96874	0.9454	0.92702		0.74539	0.0248
		2.88098	0.61508	0.603	0.6075		0.74539	0.95798	0.9668	0.92021		0.75516	0.02168
		2.90539	0.60562	0.59	0.60395		0.75516	0.95686	0.943	0.91343		0.76492	0.02242
		2.9298	0.60336	0.5921	0.60042		0.76492	0.94568	0.9537	0.90663		0.77469	0.0213
		2.95422	0.60394	0.5828	0.59691		0.77469	0.94594	0.9544	0.89971		0.78445	0.01974
		2.97863	0.59932	0.6048	0.59342		0.78445	0.94748	0.944	0.89272		0.79422	0.01712
		3.00305	0.59332	0.5891	0.58995		0.79422	0.93596	0.9334	0.88568		0.80398	0.01638
		3.02746	0.5965	0.5733	0.58649		0.80398	0.93048	0.9229	0.8786		0.81375	0.01494
		3.05187	0.59372	0.5847	0.58306		0.81375	0.91352	0.9253	0.8715		0.82352	0.01362
		3.07629	0.58286	0.5782	0.57965		0.82352	0.91352	0.9103	0.86438		0.83328	0.01304
		3.1007	0.58504	0.5634	0.57626		0.83328	0.91262	0.9237	0.85722		0.84305	0.0117
		3.12512	0.5792	0.5646	0.57289		0.84305	0.90288	0.8935	0.85009		0.85281	0.0103
		3.14953	0.5732	0.5485	0.56954		0.85281	0.89548	0.9022	0.84295		0.86258	0.0112
		3.17395	0.57274	0.5606	0.56621		0.86258	0.8922	0.8718	0.83576		0.87234	0.00832
		3.19836	0.5639	0.566	0.5629		0.87234	0.87844	0.891	0.82859		0.88211	0.0084
		3.22277	0.57004	0.555	0.55961		0.88211	0.87664	0.8922	0.82143		0.89188	0.00738
		3.24719	0.56054	0.5383	0.55634		0.89188	0.86786	0.8801	0.81428		0.90164	0.00704
		3.2716	0.56134	0.5529	0.55309		0.90164	0.86496	0.8567	0.80713		0.91141	0.00598
		3.29602	0.5538	0.5356	0.54986		0.91141	0.8543	0.8475	0.80001		0.92117	0.00546
		3.32043	0.55028	0.5512	0.54665		0.92117	0.84534	0.8374	0.79293		0.93094	0.0053
		3.34484	0.5451	0.531	0.54345		0.93094	0.84472	0.8492	0.78592		0.9407	0.0049
		3.36926	0.55052	0.5365	0.54027		0.9407	0.83626	0.8439	0.77896		0.95047	0.00544
		3.39367	0.53866	0.5341	0.53712		0.95047	0.82562	0.8178	0.77201		0.96023	0.00432
		3.41809	0.53184	0.5159	0.53398		0.96023	0.8149	0.8349	0.76513		0.97	0.00426
		3.4425	0.5369	0.5227	0.53086		0.97	0.80852	0.8151	0.7583		0.97977	0.00432
		3.46691	0.53098	0.5088	0.52776		0.97977	0.8066	0.7995	0.75151		0.98953	0.00402
		3.49133	0.53212	0.525	0.52467		0.98953	0.80338	0.8006	0.74478		0.9993	0.00386
		3.51574	0.52296	0.5052	0.5216		0.9993	0.79352	0.7882	0.73808		1.00906	0.00368
		3.54016	0.52164	0.5208	0.51855		1.00906	0.77988	0.7872	0.73145		1.01883	0.00326
		3.56457	0.52154	0.5098	0.51552		1.01883	0.7776	0.7854	0.72489		1.02859	0.00382
		3.58898	0.51838	0.5097	0.5125		1.02859	0.76786	0.7824	0.71837		1.03836	0.00356
		3.6134	0.51182	0.5085	0.5095		1.03836	0.76608	0.759	0.71187		1.04813	0.00312
		3.63781	0.51388	0.4949	0.50652		1.04813	0.75906	0.7406	0.70541		1.05789	0.00264
		3.66223	0.51196	0.4935	0.50356		1.05789	0.74544	0.7442	0.69898		1.06766	0.00248
		3.68664	0.50606	0.4853	0.50062		1.06766	0.74064	0.7243	0.69261		1.07742	0.00222
		3.71105	0.4971	0.4902	0.4977		1.07742	0.73816	0.7419	0.68629		1.08719	0.00236
		3.73547	0.49366	0.4798	0.49479		1.08719	0.7269	0.7181	0.68		1.09695	0.0019
		3.75988	0.48762	0.4823	0.4919		1.09695	0.71912	0.721	0.67374		1.10672	0.00158
		3.7843	0.49152	0.4761	0.48902		1.10672	0.71456	0.6986	0.66753		1.11648	0.00136
		3.80871	0.48582	0.4695	0.48616		1.11648	0.714	0.7048	0.66137		1.12625	0.0013
		3.83312	0.4876	0.4759	0.48332		1.12625	0.6962	0.7182	0.65528		1.13602	0.0014
		3.85754	0.48248	0.4751	0.48049		1.13602	0.69852	0.6959	0.64923		1.14578	0.00138
		3.88195	0.48482	0.4631	0.47768		1.14578	0.68576	0.6841	0.64323		1.15555	0.00122
		3.90637	0.47968	0.4696	0.47489		1.15555	0.6793	0.6784	0.63728		1.16531	0.00108
		3.93078	0.46942	0.478	0.47211		1.16531	0.68344	0.6877	0.63139		1.17508	0.00106
		3.9552	0.46706	0.4647	0.46935		1.17508	0.6657	0.6736	0.62554		1.18484	0.00106
		3.97961	0.46432	0.4629	0.46661		1.18484	0.6613	0.6574	0.61974		1.19461	0.0008
		4.00402	0.46392	0.4698	0.46388		1.19461	0.655	0.6396	0.61402		1.20438	0.00108
		4.02844	0.4619	0.4465	0.46117		1.20438	0.64618	0.6425	0.60834		1.21414	0.00122
		4.05285	0.46082	0.4479	0.45847		1.21414	0.63388	0.6343	0.60271		1.22391	0.0009
		4.07727	0.45148	0.4529	0.45579		1.22391	0.63544	0.6548	0.59713		1.23367	0.0009
		4.10168	0.45244	0.4405	0.45313		1.23367	0.63124	0.6137	0.59161		1.24344	0.00102
		4.12609	0.45108	0.4354	0.45048		1.24344	0.62524	0.6267	0.58613		1.2532	0.00102
		4.15051	0.45074	0.4353	0.44785		1.2532	0.61508	0.6229	0.5807		1.26297	0.00094
		4.17492	0.44554	0.4377	0.44524		1.26297	0.61654	0.6133	0.5753		1.27273	0.00068
		4.19934	0.4451	0.4349	0.44264		1.27273	0.61366	0.6091	0.56995		1.2825	0.00054
		4.22375	0.43612	0.4261	0.44005		1.2825	0.60102	0.6084	0.56465		1.29227	0.00074
		4.24816	0.44138	0.424	0.43748		1.29227	0.59856	0.6085	0.55939		1.30203	0.00048
		4.27258	0.43672	0.4271	0.43493		1.30203	0.58692	0.5777	0.55417		1.3118	0.0004
		4.29699	0.43694	0.4167	0.43239		1.3118	0.58056	0.5792	0.54901		1.32156	0.0004
		4.32141	0.4356	0.4207	0.42987		1.32156	0.57118	0.5693	0.54389		1.33133	0.0005
		4.34582	0.42974	0.4134	0.42736		1.33133	0.5752	0.5773	0.53881		1.34109	0.00044
		4.37023	0.42366	0.4054	0.42486		1.34109	0.55462	0.5649	0.53378		1.35086	0.00026
		4.39465	0.42666	0.4101	0.42238		1.35086	0.56434	0.5513	0.52879		1.36063	0.00026
		4.41906	0.41824	0.4161	0.41991		1.36063	0.55988	0.547	0.52384		1.37039	0.0002
		4.44348	0.41812	0.3955	0.41746		1.37039	0.54892	0.5619	0.51895		1.38016	0.00024
		4.46789	0.41144	0.4049	0.41502		1.38016	0.54256	0.547	0.51411		1.38992	0.00042
		4.4923	0.41282	0.3986	0.4126		1.38992	0.54058	0.5313	0.50931		1.39969	0.00038
		4.51672	0.4109	0.4029	0.41019		1.39969	0.53354	0.5214	0.50455		1.40945	0.00026
		4.54113	0.40692	0.3862	0.40779		1.40945	0.52482	0.5278	0.49984		1.41922	0.00022
		4.56555	0.40818	0.4007	0.40541		1.41922	0.52	0.535	0.49518		1.42898	0.00038
		4.58996	0.4052	0.3958	0.40304		1.42898	0.51546	0.5176	0.49056		1.43875	0.00042
		4.61437	0.39916	0.3825	0.40069		1.43875	0.50888	0.4972	0.48599		1.44852	0.00042
		4.63879	0.39406	0.3929	0.39835		1.44852	0.51076	0.5056	0.48145		1.45828	0.0003
		4.6632	0.39176	0.3918	0.39603		1.45828	0.50428	0.4946	0.47696		1.46805	0.00034
		4.68762	0.38744	0.3788	0.39372		1.46805	0.4934	0.4876	0.47251		1.47781	0.00026
		4.71203	0.38836	0.3968	0.39143		1.47781	0.4861	0.4877	0.4681		1.48758	0.00026
		4.73645	0.38814	0.3735	0.38914		1.48758	0.48524	0.4864	0.46373		1.49734	0.00038
		4.76086	0.38982	0.3819	0.38687		1.49734	0.48156	0.4887	0.4594		1.50711	0.00024
		4.78527	0.38184	0.372	0.38461		1.50711	0.47072	0.483	0.4551		1.51688	0.00022
		4.80969	0.3833	0.3735	0.38236		1.51688	0.47084	0.4753	0.45084		1.52664	0.00014
		4.8341	0.37702	0.3704	0.38013		1.52664	0.46576	0.4549	0.44662		1.53641	0.00014
		4.85852	0.37868	0.3669	0.37792		1.53641	0.45776	0.4629	0.44245		1.54617	0.0002
		4.88293	0.3703	0.3643	0.37571		1.54617	0.4539	0.4561	0.43831		1.55594	0.00014
		4.90734	0.3717	0.3653	0.37352		1.55594	0.45164	0.4597	0.43421		1.5657	0.00018
		4.93176	0.3687	0.3557	0.37133		1.5657	0.44718	0.4626	0.43014		1.57547	0.00014
		4.95617	0.36404	0.3601	0.36917		1.57547	0.44678	0.4521	0.42612		1.58523	0.00016
		4.98059	0.36382	0.3559	0.36701		1.58523	0.43702	0.4436	0.42213		1.595	4e-05
		5.005	0.36938	0.3522	0.36487		1.595	0.43386	0.4263	0.41818		1.60477	0.00016
		5.02941	0.36824	0.3648	0.36274		1.60477	0.42676	0.4282	0.41426		1.61453	0.0001
		5.05383	0.35852	0.3499	0.36063		1.61453	0.4246	0.4361	0.41039		1.6243	0.00016
		5.07824	0.35116	0.3495	0.35852		1.6243	0.42428	0.408	0.40654		1.63406	0.0001
		5.10266	0.35918	0.347	0.35643		1.63406	0.41764	0.425	0.40274		1.64383	0.0001
		5.12707	0.35668	0.3565	0.35435		1.64383	0.41666	0.4155	0.39897		1.65359	0.00014
		5.15148	0.35186	0.3379	0.35228		1.65359	0.40986	0.4242	0.39523		1.66336	8e-05
		5.1759	0.34986	0.3338	0.35023		1.66336	0.40626	0.4126	0.39153		1.67313	8e-05
		5.20031	0.34176	0.332	0.34819		1.67313	0.39824	0.3998	0.38786		1.68289	6e-05
		5.22473	0.3432	0.3369	0.34616		1.68289	0.40284	0.3899	0.38423		1.69266	0.0001
		5.24914	0.34212	0.3448	0.34414		1.69266	0.39566	0.3915	0.38063		1.70242	6e-05
		5.27355	0.33652	0.3368	0.34213		1.70242	0.38864	0.3922	0.37707		1.71219	8e-05
		5.29797	0.33526	0.3312	0.34014		1.71219	0.3842	0.3883	0.37353		1.72195	6e-05
		5.32238	0.33948	0.3215	0.33816		1.72195	0.38392	0.3812	0.37004		1.73172	8e-05
		5.3468	0.33426	0.3391	0.33619		1.73172	0.3746	0.3815	0.36657		1.74148	6e-05
		5.37121	0.33292	0.3176	0.33422		1.74148	0.37436	0.3718	0.36314		1.75125	8e-05
		5.39562	0.3285	0.3142	0.33227		1.75125	0.36668	0.3747	0.35974		1.76102	6e-05
		5.42004	0.33	0.3187	0.33034		1.76102	0.36488	0.3702	0.35637		1.77078	8e-05
		5.44445	0.32786	0.3124	0.32842		1.77078	0.36172	0.3724	0.35303		1.78055	6e-05
		5.46887	0.32328	0.3192	0.3265		1.78055	0.35744	0.36	0.34972		1.79031	4e-05
		5.49328	0.32128	0.3153	0.3246		1.79031	0.35892	0.3557	0.34645		1.80008	4e-05
		5.5177	0.3247	0.3148	0.32271		1.80008	0.3546	0.35	0.3432		1.80984	8e-05
		5.54211	0.32026	0.3085	0.32083		1.80984	0.34886	0.3461	0.33999		1.81961	4e-05
		5.56652	0.31726	0.3048	0.31896		1.81961	0.3542	0.3422	0.3368		1.82938	4e-05
		5.59094	0.31534	0.3138	0.3171		1.82938	0.34292	0.3433	0.33365		1.83914	0.0001
		5.61535	0.31314	0.3032	0.31525		1.83914	0.3381	0.3333	0.33053		1.84891	8e-05
		5.63977	0.31478	0.3039	0.31342		1.84891	0.32986	0.3324	0.32744		1.85867	6e-05
		5.66418	0.31186	0.3064	0.31159		1.85867	0.33606	0.3402	0.32437		1.86844	8e-05
		5.68859	0.30988	0.2997	0.30977		1.86844	0.32792	0.3231	0.32133		1.8782	0
		5.71301	0.31052	0.2885	0.30797		1.8782	0.3255	0.3164	0.31832		1.88797	6e-05
		5.73742	0.30144	0.2951	0.30618		1.88797	0.32474	0.3159	0.31534		1.89773	4e-05
		5.76184	0.29838	0.2812	0.30439		1.89773	0.3188	0.3214	0.31239		1.9075	6e-05
		5.78625	0.30214	0.2893	0.30262		1.9075	0.31328	0.3151	0.30946		1.91727	2e-05
		5.81066	0.30044	0.2987	0.30085		1.91727	0.31348	0.3056	0.30656		1.92703	6e-05
		5.83508	0.29686	0.2964	0.2991		1.92703	0.31176	0.3	0.30369		1.9368	2e-05
		5.85949	0.29536	0.2904	0.29736		1.9368	0.30496	0.3102	0.30085		1.94656	6e-05
		5.88391	0.28964	0.2803	0.29562		1.94656	0.30458	0.3042	0.29803		1.95633	2e-05
		5.90832	0.29074	0.2825	0.2939		1.95633	0.2981	0.2977	0.29524		1.96609	0
		5.93273	0.28924	0.2881	0.29219		1.96609	0.29264	0.3089	0.29247		1.97586	2e-05
		5.95715	0.28808	0.2765	0.29049		1.97586	0.29354	0.2986	0.28974		1.98563	6e-05
		5.98156	0.28486	0.2769	0.2888		1.98563	0.29004	0.2924	0.28702		1.99539	4e-05
		6.00598	0.28344	0.2747	0.28711		1.99539	0.289	0.2889	0.28434		2.00516	6e-05
		6.03039	0.28058	0.2684	0.28544		2.00516	0.28728	0.285	0.28168		2.01492	4e-05
		6.0548	0.2811	0.2782	0.28378		2.01492	0.2793	0.283	0.27905		2.02469	0.0001
		6.07922	0.28026	0.2713	0.28212		2.02469	0.28224	0.28	0.27644		2.03445	8e-05
		6.10363	0.27768	0.2689	0.28048		2.03445	0.27816	0.2816	0.27385		2.04422	4e-05
		6.12805	0.27738	0.2657	0.27885		2.04422	0.26974	0.2779	0.27128		2.05398	0
		6.15246	0.2776	0.2713	0.27722		2.05398	0.273	0.2613	0.26874		2.06375	2e-05
		6.17687	0.2736	0.2708	0.27561		2.06375	0.26552	0.2688	0.26622		2.07352	0
		6.20129	0.26962	0.2719	0.274		2.07352	0.26392	0.2701	0.26373		2.08328	0
		6.2257	0.26944	0.2632	0.27241		2.08328	0.2639	0.2616	0.26126		2.09305	8e-05
		6.25012	0.26642	0.2639	0.27082		2.09305	0.2628	0.2626	0.25882		2.10281	2e-05
		6.27453	0.26604	0.2567	0.26924		2.10281	0.25164	0.2584	0.25639		2.11258	2e-05
		6.29895	0.26554	0.2563	0.26767		2.11258	0.25352	0.2549	0.25399		2.12234	2e-05
		6.32336	0.26302	0.2585	0.26612		2.12234	0.25372	0.2543	0.25162		2.13211	2e-05
		6.34777	0.26412	0.2511	0.26457		2.13211	0.24894	0.2552	0.24926		2.14188	2e-05
		6.37219	0.26112	0.2472	0.26303		2.14188	0.24476	0.2518	0.24693		2.15164	2e-05
		6.3966	0.26114	0.2527	0.2615		2.15164	0.24372	0.2489	0.24462		2.16141	2e-05
		6.42102	0.25764	0.2494	0.25998		2.16141	0.24634	0.2438	0.24233		2.17117	8e-05
		6.44543	0.25638	0.2547	0.25847		2.17117	0.24092	0.2389	0.24007		2.18094	0.0001
		6.46984	0.25324	0.2467	0.25696		2.18094	0.24222	0.2347	0.23782		2.1907	2e-05
		6.49426	0.25388	0.254	0.25547		2.1907	0.2361	0.2317	0.2356		2.20047	0
		6.51867	0.25234	0.2401	0.25398		2.20047	0.23512	0.238	0.23339		2.21023	4e-05
		6.54309	0.25408	0.2405	0.2525		2.21023	0.22826	0.2273	0.23121		2.22	2e-05
		6.5675	0.24726	0.2431	0.25103		2.22	0.23066	0.2307	0.22905		2.22977	8e-05
		6.59191	0.2454	0.2444	0.24957		2.22977	0.22374	0.2256	0.22691		2.23953	6e-05
		6.61633	0.24556	0.2467	0.24812		2.23953	0.22212	0.2194	0.22479		2.2493	6e-05
		6.64074	0.24914	0.2363	0.24668		2.2493	0.2224	0.2228	0.22269		2.25906	4e-05
		6.66516	0.24576	0.2389	0.24524		2.25906	0.22096	0.2157	0.22061		2.26883	6e-05
		6.68957	0.2383	0.2338	0.24382		2.26883	0.21866	0.2194	0.21855		2.27859	2e-05
		6.71398	0.23964	0.2322	0.2424		2.27859	0.2133	0.2117	0.21651		2.28836	0.00012
		6.7384	0.24136	0.2409	0.24099		2.28836	0.21208	0.211	0.21449		2.29813	8e-05
		6.76281	0.23842	0.2392	0.23959		2.29813	0.21064	0.2054	0.21249		2.30789	0.00016
		6.78723	0.239	0.2302	0.2382		2.30789	0.20774	0.2153	0.21051		2.31766	8e-05
		6.81164	0.23714	0.2304	0.23681		2.31766	0.20376	0.2074	0.20855		2.32742	6e-05
		6.83605	0.23444	0.2266	0.23543		2.32742	0.2032	0.2119	0.20661		2.33719	0.00012
		6.86047	0.23294	0.2287	0.23406		2.33719	0.20368	0.2056	0.20468		2.34695	0.0001
		6.88488	0.23202	0.2269	0.2327		2.34695	0.19626	0.204	0.20277		2.35672	0.00014
		6.9093	0.23056	0.226	0.23135		2.35672	0.1991	0.1996	0.20089		2.36648	6e-05
		6.93371	0.22886	0.2234	0.23		2.36648	0.1986	0.2013	0.19902		2.37625	0.0002
		6.95812	0.22752	0.2205	0.22866		2.37625	0.19334	0.1988	0.19718		2.38602	0.00018
		6.98254	0.22486	0.2181	0.22734		2.38602	0.19368	0.189	0.19534		2.39578	0.00016
		7.00695	0.22406	0.2126	0.22602		2.39578	0.18826	0.1904	0.19353		2.40555	0.00014
		7.03137	0.22378	0.2135	0.2247		2.40555	0.18818	0.1873	0.19174		2.41531	0.00034
		7.05578	0.21712	0.2221	0.2234		2.41531	0.1874	0.1827	0.18996		2.42508	8e-05
		7.0802	0.21984	0.2144	0.22211		2.42508	0.18206	0.1837	0.18819		2.43484	0.00014
		7.10461	0.21782	0.2175	0.22082		2.43484	0.18174	0.1872	0.18645		2.44461	0.00012
		7.12902	0.21714	0.2143	0.21953		2.44461	0.18184	0.1907	0.18472		2.45438	0.00024
		7.15344	0.2162	0.2136	0.21826		2.45438	0.1785	0.1735	0.183		2.46414	0.0001
		7.17785	0.21372	0.2024	0.21699		2.46414	0.17566	0.1725	0.1813		2.47391	0.00012
		7.20227	0.21564	0.2043	0.21573		2.47391	0.178	0.176	0.17961		2.48367	8e-05
		7.22668	0.21398	0.1999	0.21448		2.48367	0.17506	0.1835	0.17793		2.49344	8e-05
		7.25109	0.21106	0.2013	0.21323		2.49344	0.17272	0.1679	0.17628		2.5032	8e-05
		7.27551	0.21114	0.207	0.21199		2.5032	0.17226	0.1672	0.17464		2.51297	0.00016
		7.29992	0.20714	0.2053	0.21076		2.51297	0.17152	0.1716	0.17302		2.52273	0.00012
		7.32434	0.20722	0.2055	0.20953		2.52273	0.16436	0.1644	0.17141		2.5325	8e-05
		7.34875	0.20492	0.2071	0.20831		2.5325	0.16438	0.1679	0.16981		2.54227	8e-05
		7.37316	0.20682	0.2032	0.2071		2.54227	0.16756	0.1619	0.16823		2.55203	4e-05
		7.39758	0.20114	0.2052	0.2059		2.55203	0.16478	0.1582	0.16666		2.5618	0.0001
		7.42199	0.20118	0.1977	0.2047		2.5618	0.16112	0.1709	0.16511		2.57156	8e-05
		7.44641	0.19676	0.2048	0.20351		2.57156	0.15722	0.1581	0.16357		2.58133	4e-05
		7.47082	0.20118	0.1913	0.20233		2.58133	0.1595	0.1538	0.16205		2.59109	2e-05
		7.49523	0.2004	0.2045	0.20115		2.59109	0.15614	0.1529	0.16054		2.60086	0.00014
		7.51965	0.19842	0.1898	0.19999		2.60086	0.1538	0.1481	0.15905		2.61063	0.0001
		7.54406	0.19664	0.1926	0.19882		2.61063	0.15132	0.1497	0.15757		2.62039	8e-05
		7.56848	0.19762	0.1868	0.19767		2.62039	0.1525	0.1437	0.15609		2.63016	0
		7.59289	0.19708	0.1888	0.19652		2.63016	0.14842	0.1468	0.15464		2.63992	2e-05
		7.6173	0.19194	0.1933	0.19538		2.63992	0.14664	0.1485	0.1532		2.64969	4e-05
		7.64172	0.19246	0.1928	0.19425		2.64969	0.1458	0.1531	0.15177		2.65945	4e-05
		7.66613	0.19316	0.1929	0.19312		2.65945	0.14638	0.1426	0.15035		2.66922	4e-05
		7.69055	0.19502	0.1876	0.19201		2.66922	0.14362	0.1388	0.14895		2.67898	2e-05
		7.71496	0.18562	0.1835	0.19089		2.67898	0.14462	0.1364	0.14756		2.68875	8e-05
		7.73937	0.18692	0.1804	0.18978		2.68875	0.14218	0.1402	0.14619		2.69852	4e-05
		7.76379	0.18738	0.1809	0.18868		2.69852	0.13832	0.1392	0.14483		2.70828	6e-05
		7.7882	0.18698	0.1777	0.18758		2.70828	0.1379	0.1395	0.14349		2.71805	0.00012
		7.81262	0.18148	0.1868	0.18649		2.71805	0.1367	0.1409	0.14215		2.72781	4e-05
		7.83703	0.18292	0.18	0.18541		2.72781	0.13634	0.1302	0.14083		2.73758	4e-05
		7.86145	0.183	0.1769	0.18433		2.73758	0.13544	0.1332	0.13951		2.74734	4e-05
		7.88586	0.1825	0.1733	0.18327		2.74734	0.13464	0.1319	0.13821		2.75711	4e-05
		7.91027	0.18236	0.1772	0.1822		2.75711	0.13432	0.1285	0.13693		2.76688	4e-05
		7.93469	0.18166	0.1777	0.18114		2.76688	0.13088	0.1277	0.13565		2.77664	2e-05
		7.9591	0.18032	0.1771	0.18009		2.77664	0.1293	0.1336	0.13439		2.78641	2e-05
		7.98352	0.18	0.1712	0.17904		2.78641	0.12884	0.1338	0.13314		2.79617	6e-05
		8.00793	0.17808	0.1688	0.178		2.79617	0.12536	0.1289	0.13189		2.80594	4e-05
		8.03234	0.1757	0.1699	0.17697		2.80594	0.12606	0.134	0.13066		2.8157	0
		8.05676	0.17168	0.1676	0.17594		2.8157	0.12184	0.1304	0.12944		2.82547	0
		8.08117	0.17188	0.1688	0.17492		2.82547	0.12402	0.1201	0.12824		2.83523	0
		8.10559	0.17206	0.161	0.17391		2.83523	0.1214	0.125	0.12704		2.845	0
		8.13	0.1765	0.1627	0.1729		2.845	0.12242	0.115	0.12586		2.85477	2e-05
		8.15441	0.17228	0.1735	0.1719		2.85477	0.11822	0.1185	0.12468		2.86453	4e-05
		8.17883	0.1687	0.1623	0.1709		2.86453	0.12272	0.1258	0.12352		2.8743	2e-05
		8.20324	0.16924	0.1682	0.16991		2.8743	0.11706	0.1188	0.12237		2.88406	2e-05
		8.22766	0.16838	0.1538	0.16892		2.88406	0.11724	0.1089	0.12123		2.89383	0
		8.25207	0.16802	0.1656	0.16794		2.89383	0.1185	0.1216	0.1201		2.90359	0
		8.27648	0.1667	0.1643	0.16697		2.90359	0.11268	0.1127	0.11898		2.91336	2e-05
		8.3009	0.1623	0.1569	0.166		2.91336	0.11048	0.1181	0.11787		2.92313	0
		8.32531	0.16504	0.1617	0.16504		2.92313	0.11432	0.1087	0.11677		2.93289	2e-05
		8.34973	0.16432	0.1614	0.16408		2.93289	0.11492	0.1092	0.11569		2.94266	2e-05
		8.37414	0.16032	0.1578	0.16313		2.94266	0.10734	0.1107	0.11461		2.95242	2e-05
		8.39855	0.15884	0.1521	0.16218		2.95242	0.11018	0.1059	0.11355		2.96219	8e-05
		8.42297	0.16146	0.1609	0.16124		2.96219	0.10744	0.1054	0.11249		2.97195	0
		8.44738	0.15798	0.1527	0.1603		2.97195	0.10596	0.1131	0.11144		2.98172	2e-05
		8.4718	0.1566	0.1516	0.15937		2.98172	0.10596	0.1003	0.1104		2.99148	2e-05
		8.49621	0.15606	0.1574	0.15845		2.99148	0.10488	0.1046	0.10938		3.00125	4e-05
		8.52062	0.1567	0.1489	0.15753		3.00125	0.10278	0.1029	0.10836		3.01102	0
		8.54504	0.15256	0.154	0.15662		3.01102	0.10488	0.1026	0.10735		3.02078	2e-05
		8.56945	0.15536	0.1536	0.15571		3.02078	0.1021	0.0986	0.10635		3.03055	0
		8.59387	0.1529	0.1517	0.15481		3.03055	0.09968	0.0977	0.10536		3.04031	2e-05
		8.61828	0.15496	0.1518	0.15391		3.04031	0.09866	0.0988	0.10438		3.05008	2e-05
		8.6427	0.1482	0.152	0.15302		3.05008	0.09834	0.0973	0.10341		3.05984	4e-05
		8.66711	0.1554	0.1417	0.15213		3.05984	0.09658	0.0941	0.10245		3.06961	4e-05
		8.69152	0.14908	0.147	0.15125		3.06961	0.09696	0.0934	0.1015		3.07938	0
		8.71594	0.14768	0.1442	0.15037		3.07938	0.09566	0.097	0.10055		3.08914	2e-05
		8.74035	0.1476	0.1401	0.1495		3.08914	0.0956	0.0979	0.09962		3.09891	2e-05
		8.76477	0.14666	0.1486	0.14863		3.09891	0.09334	0.0943	0.09869		3.10867	2e-05
		8.78918	0.14654	0.1432	0.14777		3.10867	0.09384	0.1011	0.09777		3.11844	2e-05
		8.81359	0.14486	0.1442	0.14692		3.11844	0.093	0.0923	0.09686		3.1282	2e-05
		8.83801	0.1443	0.1453	0.14606		3.1282	0.09364	0.0882	0.09597		3.13797	2e-05
		8.86242	0.14318	0.1424	0.14522		3.13797	0.09022	0.0888	0.09507		3.14773	4e-05
		8.88684	0.14336	0.1419	0.14438		3.14773	0.08954	0.087	0.09419		3.1575	4e-05
		8.91125	0.14246	0.138	0.14354		3.1575	0.08716	0.0802	0.09332		3.16727	0
		8.93566	0.13758	0.1377	0.14271		3.16727	0.09148	0.0891	0.09245		3.17703	6e-05
		8.96008	0.14294	0.1433	0.14188		3.17703	0.08622	0.0858	0.09159		3.1868	2e-05
		8.98449	0.14166	0.1314	0.14106		3.1868	0.08954	0.0859	0.09074		3.19656	0
		9.00891	0.14008	0.1436	0.14024		3.19656	0.08552	0.0896	0.0899		3.20633	8e-05
		9.03332	0.13808	0.1409	0.13943		3.20633	0.08466	0.0823	0.08907		3.21609	0
		9.05773	0.13978	0.1375	0.13862		3.21609	0.08474	0.0875	0.08824		3.22586	4e-05
		9.08215	0.13674	0.1348	0.13782		3.22586	0.0817	0.0804	0.08743		3.23563	6e-05
		9.10656	0.13744	0.1327	0.13703		3.23563	0.08384	0.0824	0.08662		3.24539	2e-05
		9.13098	0.13426	0.128	0.13623		3.24539	0.08006	0.0857	0.08581		3.25516	8e-05
		9.15539	0.13224	0.1314	0.13544		3.25516	0.08174	0.0764	0.08502		3.26492	2e-05
		9.1798	0.1339	0.1326	0.13466		3.26492	0.08096	0.0773	0.08423		3.27469	2e-05
		9.20422	0.13252	0.1272	0.13388		3.27469	0.0784	0.0829	0.08345		3.28445	0
		9.22863	0.13178	0.1278	0.13311		3.28445	0.08034	0.0791	0.08267		3.29422	4e-05
		9.25305	0.13256	0.1274	0.13233		3.29422	0.0779	0.0791	0.08191		3.30398	0
		9.27746	0.13064	0.1293	0.13157		3.30398	0.07594	0.077	0.08115		3.31375	4e-05
		9.30187	0.12986	0.1309	0.13081		3.31375	0.0758	0.0783	0.0804		3.32352	4e-05
		9.32629	0.12718	0.1221	0.13005		3.32352	0.07862	0.0768	0.07965		3.33328	2e-05
		9.3507	0.12726	0.1166	0.1293		3.33328	0.076	0.0739	0.07891		3.34305	2e-05
		9.37512	0.12668	0.1213	0.12855		3.34305	0.0737	0.0747	0.07818		3.35281	8e-05
		9.39953	0.1259	0.1319	0.1278		3.35281	0.07432	0.0707	0.07746		3.36258	0
		9.42394	0.1246	0.121	0.12706		3.36258	0.07292	0.0738	0.07674		3.37234	4e-05
		9.44836	0.12664	0.1237	0.12633		3.37234	0.07088	0.0709	0.07603		3.38211	4e-05
		9.47277	0.1257	0.1237	0.1256		3.38211	0.07082	0.0726	0.07533		3.39188	4e-05
		9.49719	0.12434	0.1177	0.12487		3.39188	0.0701	0.0743	0.07464		3.40164	6e-05
		9.5216	0.12224	0.1219	0.12415		3.40164	0.06916	0.0751	0.07394		3.41141	0
		9.54602	0.12066	0.1233	0.12343		3.41141	0.07076	0.0698	0.07326		3.42117	4e-05
		9.57043	0.12282	0.1148	0.12272		3.42117	0.06868	0.0697	0.07258		3.43094	2e-05
		9.59484	0.11974	0.1176	0.12201		3.43094	0.07114	0.0663	0.07191		3.4407	2e-05
		9.61926	0.12126	0.1218	0.1213		3.4407	0.06762	0.066	0.07125		3.45047	4e-05
		9.64367	0.12346	0.1093	0.1206		3.45047	0.06626	0.0622	0.07059		3.46023	4e-05
		9.66809	0.11938	0.1141	0.1199		3.46023	0.06666	0.0652	0.06994		3.47	8e-05
		9.6925	0.11516	0.1216	0.11921		3.47	0.06614	0.0624	0.06929		3.47977	0
		9.71691	0.12028	0.1128	0.11852		3.47977	0.066	0.0636	0.06865		3.48953	2e-05
		9.74133	0.11708	0.1051	0.11783		3.48953	0.0644	0.0637	0.06801		3.4993	2e-05
		9.76574	0.11386	0.1141	0.11715		3.4993	0.06184	0.0612	0.06738		3.50906	0
		9.79016	0.11624	0.1055	0.11647		3.50906	0.06402	0.0647	0.06676		3.51883	6e-05
		9.81457	0.1154	0.1161	0.1158		3.51883	0.06206	0.064	0.06614		3.52859	0
		9.83898	0.11234	0.1113	0.11513		3.52859	0.0609	0.0661	0.06553		3.53836	2e-05
		9.8634	0.11134	0.1116	0.11447		3.53836	0.06264	0.0593	0.06493		3.54813	2e-05
		9.88781	0.11378	0.1153	0.11381		3.54813	0.0618	0.0593	0.06433		3.55789	2e-05
		9.91223	0.1118	0.1132	0.11315		3.55789	0.05948	0.0579	0.06373		3.56766	0
		9.93664	0.11226	0.1091	0.11249		3.56766	0.06016	0.0581	0.06314		3.57742	4e-05
		9.96105	0.11088	0.1141	0.11184		3.57742	0.0582	0.0621	0.06256		3.58719	0
		9.98547	0.10982	0.1081	0.1112		3.58719	0.05962	0.0597	0.06198		3.59695	0
		10.0099	0.10988	0.1046	0.11056		3.59695	0.05968	0.0586	0.0614		3.60672	0
		10.0343	0.11016	0.1055	0.10992		3.60672	0.05966	0.0544	0.06084		3.61648	2e-05
		10.0587	0.1067	0.1048	0.10928		3.61648	0.05608	0.0575	0.06027		3.62625	0
		10.0831	0.10846	0.1061	0.10865		3.62625	0.05556	0.0557	0.05971		3.63602	0
		10.1075	0.10612	0.1042	0.10803		3.63602	0.05574	0.0552	0.05916		3.64578	2e-05
		10.1319	0.10292	0.0972	0.1074		3.64578	0.05462	0.0549	0.05862		3.65555	2e-05
		10.1564	0.10588	0.1016	0.10678		3.65555	0.0554	0.0549	0.05807		3.66531	0
		10.1808	0.1039	0.1039	0.10616		3.66531	0.05498	0.0554	0.05754		3.67508	0
		10.2052	0.10554	0.1009	0.10555		3.67508	0.05392	0.0524	0.057		3.68484	0
		10.2296	0.10542	0.0958	0.10494		3.68484	0.05368	0.0523	0.05648		3.69461	0
		10.254	0.0995	0.1006	0.10433		3.69461	0.05304	0.0566	0.05596		3.70438	4e-05
		10.2784	0.1013	0.102	0.10373		3.70438	0.05332	0.0535	0.05544		3.71414	2e-05
		10.3028	0.10298	0.0935	0.10313		3.71414	0.05174	0.0533	0.05493		3.72391	2e-05
		10.3273	0.1016	0.0999	0.10254		3.72391	0.05342	0.0526	0.05443		3.73367	2e-05
		10.3517	0.09986	0.099	0.10194		3.73367	0.0505	0.0571	0.05392		3.74344	4e-05
		10.3761	0.10258	0.0951	0.10136		3.74344	0.0494	0.046	0.05343		3.7532	0
		10.4005	0.10258	0.0935	0.10077		3.7532	0.04904	0.0503	0.05293		3.76297	0
		10.4249	0.10104	0.0991	0.10019		3.76297	0.05046	0.0511	0.05244		3.77273	2e-05
		10.4493	0.0989	0.0981	0.09961		3.77273	0.04852	0.0498	0.05196		3.7825	2e-05
		10.4738	0.09618	0.0949	0.09903		3.7825	0.0483	0.0468	0.05148		3.79227	2e-05
		10.4982	0.10052	0.0989	0.09846		3.79227	0.0485	0.0514	0.05101		3.80203	2e-05
		10.5226	0.0978	0.0908	0.09789		3.80203	0.04694	0.0453	0.05054		3.8118	0
		10.547	0.09572	0.0965	0.09733		3.8118	0.04642	0.045	0.05007		3.82156	2e-05
		10.5714	0.09572	0.0938	0.09676		3.82156	0.04636	0.0458	0.04961		3.83133	4e-05
		10.5958	0.09374	0.0957	0.09621		3.83133	0.04662	0.0458	0.04916		3.84109	0
		10.6202	0.09704	0.0927	0.09565		3.84109	0.04684	0.0466	0.0487		3.85086	4e-05
		10.6447	0.09476	0.0956	0.0951		3.85086	0.0448	0.0408	0.04825		3.86063	0
		10.6691	0.09434	0.0901	0.09455		3.86063	0.0465	0.0447	0.04781		3.87039	0
		10.6935	0.0925	0.0881	0.094		3.87039	0.0455	0.0464	0.04737		3.88016	0
		10.7179	0.09226	0.0952	0.09346		3.88016	0.04588	0.0419	0.04693		3.88992	2e-05
		10.7423	0.09408	0.088	0.09292		3.88992	0.04336	0.0444	0.0465		3.89969	4e-05
		10.7667	0.09092	0.0932	0.09238		3.89969	0.0439	0.0421	0.04608		3.90945	2e-05
		10.7911	0.09	0.089	0.09185		3.90945	0.04226	0.0418	0.04565		3.91922	0
		10.8155	0.0915	0.0885	0.09132		3.91922	0.04332	0.043	0.04523		3.92898	2e-05
		10.84	0.09188	0.09	0.0908		3.92898	0.04266	0.0436	0.04482		3.93875	0
		10.8644	0.09104	0.0868	0.09027		3.93875	0.04122	0.041	0.0444		3.94852	2e-05
		10.8888	0.08786	0.0844	0.08975		3.94852	0.0421	0.0409	0.04399		3.95828	0
		10.9132	0.08904	0.0873	0.08923		3.95828	0.04046	0.044	0.04359		3.96805	0
		10.9376	0.08576	0.0845	0.08872		3.96805	0.04104	0.037	0.04319		3.97781	2e-05
		10.962	0.08852	0.084	0.08821		3.97781	0.04046	0.0413	0.04279		3.98758	0
		10.9864	0.08656	0.0801	0.0877		3.98758	0.04034	0.0421	0.0424		3.99734	0
		11.0109	0.08708	0.0812	0.0872		3.99734	0.04062	0.0396	0.04201		4.00711	0
		11.0353	0.08798	0.0836	0.0867		4.00711	0.03816	0.0378	0.04162		4.01688	0
		11.0597	0.08734	0.0822	0.0862		4.01688	0.03876	0.0363	0.04124		4.02664	0
		11.0841	0.0836	0.0797	0.0857		4.02664	0.03792	0.0358	0.04086		4.03641	2e-05
		11.1085	0.08388	0.0778	0.0852		4.03641	0.03856	0.0355	0.04048		4.04617	0
		11.1329	0.0839	0.0873	0.08471		4.04617	0.03822	0.0392	0.04011		4.05594	0
		11.1573	0.08516	0.0892	0.08422		4.05594	0.03782	0.0394	0.03974		4.0657	2e-05
		11.1818	0.08196	0.0801	0.08374		4.0657	0.03756	0.0384	0.03938		4.07547	0
		11.2062	0.08092	0.0745	0.08326		4.07547	0.03674	0.0371	0.03902		4.08523	0
		11.2306	0.08206	0.0775	0.08278		4.08523	0.03494	0.037	0.03866		4.095	2e-05
		11.255	0.08214	0.077	0.0823		4.095	0.03808	0.0365	0.03831		4.10477	0
		11.2794	0.07928	0.0807	0.08183		4.10477	0.03486	0.0355	0.03796		4.11453	6e-05
		11.3038	0.08054	0.0783	0.08135		4.11453	0.03576	0.0327	0.03761		4.1243	2e-05
		11.3282	0.07996	0.0794	0.08089		4.1243	0.03322	0.0349	0.03727		4.13406	6e-05
		11.3527	0.0808	0.0734	0.08042		4.13406	0.0358	0.0349	0.03693		4.14383	0
		11.3771	0.0786	0.0814	0.07996		4.14383	0.03568	0.0347	0.03659		4.15359	0
		11.4015	0.08042	0.0766	0.07949		4.15359	0.03468	0.032	0.03626		4.16336	6e-05
		11.4259	0.07904	0.0774	0.07904		4.16336	0.03598	0.0327	0.03592		4.17313	0
		11.4503	0.07944	0.0771	0.07858		4.17313	0.03436	0.0378	0.0356		4.18289	2e-05
		11.4747	0.0772	0.0755	0.07813		4.18289	0.03236	0.032	0.03527		4.19266	0
		11.4991	0.0783	0.0765	0.07768		4.19266	0.03324	0.0317	0.03495		4.20242	4e-05
		11.5236	0.07422	0.0717	0.07723		4.20242	0.03326	0.0328	0.03463		4.21219	6e-05
		11.548	0.07518	0.0746	0.07679		4.21219	0.03162	0.0311	0.03432		4.22195	0
		11.5724	0.07558	0.0685	0.07635		4.22195	0.03176	0.0346	0.034		4.23172	0
		11.5968	0.07558	0.0759	0.07591		4.23172	0.03152	0.0334	0.03369		4.24148	0
		11.6212	0.0771	0.0749	0.07547		4.24148	0.03126	0.0311	0.03338		4.25125	4e-05
		11.6456	0.07658	0.0713	0.07504		4.25125	0.0299	0.0305	0.03308		4.26102	0
		11.67	0.07422	0.0703	0.0746		4.26102	0.0315	0.0345	0.03278		4.27078	0
		11.6944	0.0748	0.0697	0.07417		4.27078	0.03042	0.0306	0.03248		4.28055	0
		11.7189	0.07188	0.0709	0.07375		4.28055	0.02966	0.0298	0.03218		4.29031	0
		11.7433	0.07234	0.0667	0.07332		4.29031	0.031	0.029	0.03188		4.30008	0
		11.7677	0.07296	0.0703	0.0729		4.30008	0.03024	0.0278	0.03159		4.30984	0
		11.7921	0.07094	0.0715	0.07248		4.30984	0.02784	0.0294	0.0313		4.31961	2e-05
		11.8165	0.07016	0.0688	0.07207		4.31961	0.02822	0.0279	0.03102		4.32938	0
		11.8409	0.0734	0.0639	0.07165		4.32938	0.029	0.0276	0.03074		4.33914	6e-05
		11.8653	0.07048	0.0656	0.07124		4.33914	0.02878	0.03	0.03046		4.34891	2e-05
		11.8898	0.06916	0.0708	0.07083		4.34891	0.02866	0.0297	0.03018		4.35867	2e-05
		11.9142	0.06902	0.0683	0.07042		4.35867	0.02688	0.0286	0.02991		4.36844	0
		11.9386	0.0711	0.0666	0.07001		4.36844	0.0273	0.0254	0.02963		4.3782	2e-05
		11.963	0.06912	0.0699	0.06961		4.3782	0.0271	0.0286	0.02936		4.38797	0
		11.9874	0.06992	0.0678	0.06921		4.38797	0.0277	0.0309	0.0291		4.39773	2e-05
		12.0118	0.0702	0.0649	0.06882		4.39773	0.0263	0.028	0.02883		4.4075	0
		12.0363	0.0665	0.0656	0.06842		4.4075	0.02608	0.0268	0.02857		4.41727	2e-05
		12.0607	0.06694	0.0661	0.06803		4.41727	0.02642	0.0264	0.02831		4.42703	0
		12.0851	0.06674	0.0657	0.06764		4.42703	0.02692	0.0264	0.02805		4.4368	0
		12.1095	0.06818	0.0656	0.06725		4.4368	0.02556	0.0289	0.0278		4.44656	0
		12.1339	0.06618	0.0624	0.06686		4.44656	0.02498	0.0253	0.02754		4.45633	2e-05
		12.1583	0.06552	0.0652	0.06648		4.45633	0.0238	0.0274	0.0273		4.46609	4e-05
		12.1827	0.06428	0.0633	0.0661		4.46609	0.02478	0.0275	0.02705		4.47586	0
		12.2072	0.06518	0.0615	0.06572		4.47586	0.0254	0.0248	0.0268		4.48563	0
		12.2316	0.06364	0.0668	0.06534		4.48563	0.0242	0.0218	0.02656		4.49539	0
		12.256	0.06336	0.061	0.06496		4.49539	0.02424	0.0238	0.02632		4.50516	4e-05
		12.2804	0.0644	0.0642	0.06459		4.50516	0.02452	0.0254	0.02608		4.51492	0
		12.3048	0.06364	0.0633	0.06422		4.51492	0.02384	0.023	0.02584		4.52469	4e-05
		12.3292	0.06276	0.0591	0.06385		4.52469	0.02324	0.0234	0.02561		4.53445	0
		12.3536	0.06416	0.0612	0.06349		4.53445	0.02406	0.0259	0.02538		4.54422	2e-05
		12.378	0.06382	0.063	0.06312		4.54422	0.0232	0.0256	0.02515		4.55398	2e-05
		12.4025	0.06274	0.0564	0.06276		4.55398	0.02328	0.0192	0.02492		4.56375	0
		12.4269	0.06162	0.0602	0.0624		4.56375	0.02214	0.0261	0.02469		4.57352	0
		12.4513	0.0636	0.0583	0.06204		4.57352	0.02368	0.0222	0.02447		4.58328	0
		12.4757	0.0605	0.0637	0.06168		4.58328	0.02266	0.0233	0.02425		4.59305	2e-05
		12.5001	0.06228	0.0591	0.06133		4.59305	0.02308	0.0247	0.02403		4.60281	0
		12.5245	0.06082	0.0563	0.06098		4.60281	0.02316	0.0209	0.02381		4.61258	0
		12.5489	0.05966	0.0632	0.06063		4.61258	0.02214	0.0219	0.02359		4.62234	2e-05
		12.5734	0.06	0.0595	0.06028		4.62234	0.0217	0.0217	0.02338		4.63211	2e-05
		12.5978	0.06092	0.0577	0.05993		4.63211	0.0219	0.0217	0.02317		4.64188	0
		12.6222	0.05916	0.0595	0.05959		4.64188	0.02234	0.019	0.02296		4.65164	4e-05
		12.6466	0.05998	0.0559	0.05924		4.65164	0.02134	0.0219	0.02275		4.66141	0
		12.671	0.05808	0.0598	0.0589		4.66141	0.01994	0.024	0.02255		4.67117	0
		12.6954	0.05894	0.0575	0.05857		4.67117	0.02162	0.0206	0.02234		4.68094	0
		12.7198	0.05856	0.0553	0.05823		4.68094	0.02082	0.0212	0.02214		4.6907	0
		12.7443	0.05838	0.0559	0.05789		4.6907	0.02158	0.0211	0.02194		4.70047	2e-05
		12.7687	0.0569	0.055	0.05756		4.70047	0.02186	0.0194	0.02174		4.71023	0
		12.7931	0.05768	0.0557	0.05723		4.71023	0.0209	0.0194	0.02155		4.72	0
		12.8175	0.05756	0.0595	0.0569		4.72	0.02028	0.0215	0.02135		4.72977	2e-05
		12.8419	0.05592	0.0566	0.05658		4.72977	0.01966	0.0218	0.02116		4.73953	0
		12.8663	0.05528	0.0542	0.05625		4.73953	0.02004	0.0215	0.02097		4.7493	0
		12.8907	0.05414	0.0575	0.05593		4.7493	0.01852	0.0199	0.02078		4.75906	0
		12.9152	0.05552	0.0543	0.05561		4.75906	0.0197	0.0173	0.02059		4.76883	2e-05
		12.9396	0.05384	0.0574	0.05529		4.76883	0.01908	0.0186	0.02041		4.77859	0
		12.964	0.05378	0.0548	0.05497		4.77859	0.0186	0.0181	0.02022		4.78836	0
		12.9884	0.0555	0.0568	0.05466		4.78836	0.01872	0.0185	0.02004		4.79813	0
		13.0128	0.05364	0.0533	0.05434		4.79813	0.01806	0.0205	0.01986		4.80789	4e-05
		13.0372	0.05254	0.0532	0.05403		4.80789	0.01826	0.0196	0.01968		4.81766	2e-05
		13.0616	0.05238	0.0552	0.05373		4.81766	0.01838	0.0211	0.01951		4.82742	0
		13.0861	0.0528	0.0545	0.05342		4.82742	0.0179	0.0179	0.01933		4.83719	2e-05
		13.1105	0.0531	0.0516	0.05311		4.83719	0.01818	0.0157	0.01916		4.84695	2e-05
		13.1349	0.0531	0.0509	0.05281		4.84695	0.01848	0.0177	0.01899		4.85672	0
		13.1593	0.05296	0.0514	0.05251		4.85672	0.01736	0.0202	0.01882		4.86648	2e-05
		13.1837	0.0518	0.0504	0.05221		4.86648	0.01764	0.0167	0.01865		4.87625	0
		13.2081	0.05242	0.0514	0.05191		4.87625	0.0174	0.0164	0.01848		4.88602	0
		13.2325	0.05202	0.0483	0.05161		4.88602	0.01734	0.0173	0.01832		4.89578	4e-05
		13.2569	0.04996	0.0524	0.05131		4.89578	0.0172	0.0181	0.01815		4.90555	0
		13.2814	0.05182	0.0483	0.05102		4.90555	0.01668	0.016	0.01799		4.91531	0
		13.3058	0.05084	0.0477	0.05073		4.91531	0.01712	0.0186	0.01783		4.92508	2e-05
		13.3302	0.05044	0.0519	0.05044		4.92508	0.01718	0.0165	0.01767		4.93484	0
		13.3546	0.04914	0.0483	0.05015		4.93484	0.01626	0.0165	0.01751		4.94461	0
		13.379	0.04836	0.0481	0.04986		4.94461	0.01604	0.0166	0.01735		4.95438	2e-05
		13.4034	0.05144	0.046	0.04957		4.95438	0.01516	0.0182	0.0172		4.96414	0
		13.4278	0.04902	0.0454	0.04929		4.96414	0.01614	0.0156	0.01704		4.97391	0
		13.4523	0.04958	0.0504	0.04901		4.97391	0.0153	0.0154	0.01689		4.98367	0
		13.4767	0.0468	0.0493	0.04873		4.98367	0.01586	0.015	0.01674		4.99344	0
		13.5011	0.04814	0.0464	0.04845		4.99344	0.01566	0.0127	0.01659		5.0032	0
		13.5255	0.04894	0.0473	0.04817		5.0032	0.01632	0.0188	0.01644		5.01297	0
		13.5499	0.0471	0.0462	0.04789		5.01297	0.0149	0.0149	0.01629		5.02273	0
		13.5743	0.04732	0.0447	0.04762		5.02273	0.01464	0.0135	0.01615		5.0325	0
		13.5988	0.04908	0.0467	0.04734		5.0325	0.01542	0.0147	0.01601		5.04227	2e-05
		13.6232	0.04608	0.0457	0.04707		5.04227	0.01428	0.017	0.01586		5.05203	2e-05
		13.6476	0.04626	0.043	0.0468		5.05203	0.01534	0.0157	0.01572		5.0618	2e-05
		13.672	0.04736	0.043	0.04654		5.0618	0.0153	0.0133	0.01558		5.07156	2e-05
		13.6964	0.04826	0.0444	0.04627		5.07156	0.01414	0.0126	0.01545		5.08133	0
		13.7208	0.04572	0.0432	0.04601		5.08133	0.01472	0.0172	0.01531		5.09109	4e-05
		13.7452	0.0441	0.0485	0.04574		5.09109	0.01474	0.0123	0.01517		5.10086	0
		13.7697	0.04668	0.0423	0.04548		5.10086	0.0139	0.0128	0.01504		5.11063	0
		13.7941	0.04342	0.044	0.04522		5.11063	0.01462	0.0146	0.0149		5.12039	0
		13.8185	0.04548	0.0459	0.04496		5.12039	0.01322	0.0162	0.01477		5.13016	0
		13.8429	0.04388	0.041	0.0447		5.13016	0.01446	0.0157	0.01464		5.13992	0
		13.8673	0.04422	0.0385	0.04445		5.13992	0.01428	0.0125	0.01451		5.14969	0
		13.8917	0.0464	0.0446	0.04419		5.14969	0.01362	0.0116	0.01438		5.15945	0
		13.9161	0.0434	0.0382	0.04394		5.15945	0.01404	0.0145	0.01425		5.16922	0
		13.9405	0.04388	0.0408	0.04369		5.16922	0.01322	0.0136	0.01412		5.17898	0
		13.965	0.04532	0.0441	0.04344		5.17898	0.01366	0.0151	0.014		5.18875	0
		13.9894	0.04322	0.041	0.04319		5.18875	0.01278	0.014	0.01387		5.19852	0
		14.0138	0.0432	0.0412	0.04294		5.19852	0.01432	0.0128	0.01375		5.20828	0
		14.0382	0.04162	0.0425	0.0427		5.20828	0.01288	0.0128	0.01363		5.21805	0
		14.0626	0.04166	0.0405	0.04245		5.21805	0.01286	0.0123	0.01351		5.22781	0
		14.087	0.04158	0.0404	0.04221		5.22781	0.01282	0.0112	0.01339		5.23758	0
		14.1114	0.04048	0.0408	0.04197		5.23758	0.01314	0.0093	0.01327		5.24734	0
		14.1359	0.04102	0.0399	0.04173		5.24734	0.01254	0.0099	0.01315		5.25711	0
		14.1603	0.04128	0.0395	0.04149		5.25711	0.01254	0.0121	0.01304		5.26688	0
		14.1847	0.03978	0.0375	0.04126		5.26688	0.0126	0.0117	0.01292		5.27664	4e-05
		14.2091	0.03994	0.0393	0.04102		5.27664	0.01316	0.0152	0.01281		5.28641	0
		14.2335	0.04276	0.0391	0.04078		5.28641	0.01238	0.012	0.01269		5.29617	0
		14.2579	0.03802	0.0405	0.04055		5.29617	0.0114	0.0116	0.01258		5.30594	0
		14.2823	0.04016	0.0352	0.04032		5.30594	0.01216	0.0119	0.01247		5.3157	0
		14.3068	0.03938	0.0403	0.04009		5.3157	0.0125	0.0105	0.01236		5.32547	2e-05
		14.3312	0.03932	0.0381	0.03986		5.32547	0.01164	0.0111	0.01225		5.33523	0
		14.3556	0.04156	0.0387	0.03963		5.33523	0.01058	0.0103	0.01215		5.345	0
		14.38	0.0384	0.0405	0.03941		5.345	0.01158	0.0114	0.01204		5.35477	2e-05
		14.4044	0.03856	0.0402	0.03918		5.35477	0.0115	0.0133	0.01193		5.36453	0
		14.4288	0.03794	0.04	0.03896		5.36453	0.01166	0.0127	0.01183		5.3743	0
		14.4532	0.03988	0.0352	0.03873		5.3743	0.01096	0.0097	0.01172		5.38406	2e-05
		14.4777	0.0385	0.0404	0.03851		5.38406	0.0111	0.0117	0.01162		5.39383	0
		14.5021	0.03792	0.0406	0.03829		5.39383	0.01124	0.0125	0.01152		5.40359	0
		14.5265	0.03688	0.033	0.03807		5.40359	0.01074	0.0115	0.01142		5.41336	2e-05
		14.5509	0.03756	0.0344	0.03786		5.41336	0.0102	0.0116	0.01132		5.42313	2e-05
		14.5753	0.0376	0.0401	0.03764		5.42313	0.01124	0.0112	0.01122		5.43289	0
		14.5997	0.03742	0.0347	0.03742		5.43289	0.01082	0.0082	0.01112		5.44266	0
		14.6241	0.03632	0.036	0.03721		5.44266	0.0107	0.0101	0.01103		5.45242	2e-05
		14.6486	0.03692	0.0358	0.037		5.45242	0.00998	0.0106	0.01093		5.46219	0
		14.673	0.03694	0.0339	0.03679		5.46219	0.00972	0.0117	0.01083		5.47195	0
		14.6974	0.03698	0.0364	0.03658		5.47195	0.00996	0.0112	0.01074		5.48172	2e-05
		14.7218	0.03632	0.0352	0.03637		5.48172	0.0103	0.0109	0.01065		5.49148	0
		14.7462	0.03626	0.0357	0.03616		5.49148	0.0107	0.0094	0.01055		5.50125	0
		14.7706	0.0351	0.0349	0.03596		5.50125	0.01018	0.0095	0.01046		5.51102	0
		14.795	0.03656	0.0364	0.03575		5.51102	0.00968	0.011	0.01037		5.52078	0
		14.8194	0.03564	0.0374	0.03555		5.52078	0.01024	0.0088	0.01028		5.53055	0
		14.8439	0.03448	0.0341	0.03534		5.53055	0.01018	0.0104	0.01019		5.54031	0
		14.8683	0.03538	0.0342	0.03514		5.54031	0.00932	0.0096	0.0101		5.55008	0
		14.8927	0.03452	0.0351	0.03494		5.55008	0.0098	0.0098	0.01001		5.55984	0
		14.9171	0.03436	0.0329	0.03474		5.55984	0.00858	0.0106	0.00992		5.56961	0
		14.9415	0.03256	0.0346	0.03454		5.56961	0.00968	0.0089	0.00984		5.57938	0
		14.9659	0.03452	0.0313	0.03434		5.57938	0.00906	0.0115	0.00975		5.58914	0
		14.9903	0.03352	0.0342	0.03415		5.58914	0.00842	0.0089	0.00967		5.59891	0
		15.0148	0.03552	0.0296	0.03395		5.59891	0.00906	0.0084	0.00958		5.60867	2e-05
		15.0392	0.03398	0.0334	0.03376		5.60867	0.00868	0.009	0.0095		5.61844	0
		15.0636	0.0339	0.031	0.03357		5.61844	0.00888	0.01	0.00942		5.6282	0
		15.088	0.03336	0.0324	0.03338		5.6282	0.00946	0.0078	0.00934		5.63797	0
		15.1124	0.03388	0.0334	0.03319		5.63797	0.0084	0.0086	0.00925		5.64773	0
		15.1368	0.03312	0.0322	0.033		5.64773	0.00892	0.0087	0.00917		5.6575	0
		15.1613	0.0319	0.0322	0.03281		5.6575	0.00824	0.0082	0.00909		5.66727	0
		15.1857	0.03354	0.0294	0.03263		5.66727	0.00846	0.0091	0.00902		5.67703	0
		15.2101	0.03294	0.0285	0.03244		5.67703	0.00868	0.0085	0.00894		5.6868	0
		15.2345	0.03246	0.0321	0.03225		5.6868	0.0088	0.0093	0.00886		5.69656	0
		15.2589	0.03228	0.0327	0.03207		5.69656	0.00774	0.0072	0.00878		5.70633	0
		15.2833	0.03204	0.0298	0.03189		5.70633	0.00826	0.0075	0.00871		5.71609	0
		15.3077	0.03092	0.0272	0.03171		5.71609	0.00942	0.0089	0.00863		5.72586	2e-05
		15.3322	0.03216	0.0308	0.03152		5.72586	0.00846	0.0072	0.00856		5.73563	0
		15.3566	0.03152	0.0284	0.03134		5.73563	0.0088	0.0083	0.00849		5.74539	2e-05
		15.381	0.0313	0.0323	0.03117		5.74539	0.00816	0.0096	0.00841		5.75516	0
		15.4054	0.03026	0.032	0.03099		5.75516	0.00886	0.0075	0.00834		5.76492	4e-05
		15.4298	0.0298	0.0339	0.03081		5.76492	0.0078	0.008	0.00827		5.77469	0
		15.4542	0.03084	0.0281	0.03064		5.77469	0.00754	0.0085	0.0082		5.78445	0
		15.4786	0.03072	0.0329	0.03046		5.78445	0.0077	0.0071	0.00813		5.79422	2e-05
		15.503	0.03112	0.0291	0.03029		5.79422	0.0083	0.0062	0.00806		5.80398	0
		15.5275	0.03022	0.0284	0.03011		5.80398	0.0079	0.007	0.00799		5.81375	0
		15.5519	0.03006	0.0298	0.02994		5.81375	0.00784	0.0087	0.00793		5.82352	2e-05
		15.5763	0.03052	0.0289	0.02977		5.82352	0.00768	0.0092	0.00786		5.83328	0
		15.6007	0.03016	0.0285	0.0296		5.83328	0.00836	0.008	0.00779		5.84305	0
		15.6251	0.02952	0.0301	0.02943		5.84305	0.0072	0.0077	0.00772		5.85281	0
		15.6495	0.03	0.0311	0.02927		5.85281	0.00738	0.0075	0.00766		5.86258	0
		15.6739	0.02804	0.0282	0.0291		5.86258	0.00676	0.0073	0.00759		5.87234	0
		15.6984	0.02888	0.0289	0.02893		5.87234	0.00716	0.0067	0.00753		5.88211	0
		15.7228	0.03006	0.0291	0.02877		5.88211	0.00694	0.0061	0.00746		5.89188	0
		15.7472	0.02854	0.0275	0.0286		5.89188	0.00746	0.0062	0.0074		5.90164	2e-05
		15.7716	0.02954	0.0262	0.02844		5.90164	0.0077	0.0058	0.00734		5.91141	2e-05
		15.796	0.02812	0.026	0.02828		5.91141	0.00708	0.0073	0.00728		5.92117	0
		15.8204	0.02752	0.0284	0.02812		5.92117	0.0071	0.0065	0.00721		5.93094	0
		15.8448	0.02768	0.0303	0.02796		5.93094	0.00716	0.0078	0.00715		5.9407	0
		15.8693	0.02734	0.0285	0.0278		5.9407	0.00742	0.0078	0.00709		5.95047	0
		15.8937	0.02728	0.0228	0.02764		5.95047	0.00678	0.007	0.00703		5.96023	0
		15.9181	0.02854	0.0256	0.02749		5.96023	0.0066	0.0064	0.00697		5.97	2e-05
		15.9425	0.02792	0.0273	0.02733		5.97	0.0069	0.0064	0.00691		5.97977	0
		15.9669	0.02626	0.0261	0.02717		5.97977	0.00664	0.0061	0.00686		5.98953	0
		15.9913	0.0263	0.0279	0.02702		5.98953	0.00672	0.0065	0.0068		5.9993	2e-05
		16.0157	0.02722	0.028	0.02687		5.9993	0.00696	0.0079	0.00674		6.00906	0
		16.0402	0.0257	0.0242	0.02671		6.00906	0.0066	0.007	0.00668		6.01883	0
		16.0646	0.0276	0.0291	0.02656		6.01883	0.00642	0.0057	0.00663		6.02859	0
		16.089	0.0265	0.0246	0.02641		6.02859	0.0064	0.0053	0.00657		6.03836	0
		16.1134	0.02542	0.0274	0.02626		6.03836	0.00646	0.0068	0.00652		6.04813	0
		16.1378	0.02558	0.0214	0.02611		6.04813	0.00656	0.0065	0.00646		6.05789	0
		16.1622	0.02464	0.0242	0.02596		6.05789	0.0063	0.0068	0.00641		6.06766	0
		16.1866	0.02624	0.023	0.02582		6.06766	0.00658	0.0052	0.00636		6.07742	2e-05
		16.2111	0.02426	0.0255	0.02567		6.07742	0.00592	0.005	0.0063		6.08719	2e-05
		16.2355	0.02616	0.0252	0.02552		6.08719	0.00554	0.0068	0.00625		6.09695	0
		16.2599	0.02506	0.0283	0.02538		6.09695	0.0056	0.0073	0.0062		6.10672	0
		16.2843	0.02626	0.0229	0.02523		6.10672	0.00618	0.005	0.00615		6.11648	2e-05
		16.3087	0.02542	0.0246	0.02509		6.11648	0.00608	0.0072	0.0061		6.12625	0
		16.3331	0.02564	0.027	0.02495		6.12625	0.00644	0.005	0.00604		6.13602	0
		16.3575	0.02602	0.0219	0.02481		6.13602	0.00564	0.0051	0.00599		6.14578	0
		16.3819	0.02452	0.0225	0.02466		6.14578	0.00612	0.007	0.00595		6.15555	2e-05
		16.4064	0.02474	0.0227	0.02452		6.15555	0.00566	0.0041	0.0059		6.16531	4e-05
		16.4308	0.02422	0.024	0.02438		6.16531	0.00554	0.0054	0.00585		6.17508	0
		16.4552	0.02426	0.0217	0.02425		6.17508	0.00638	0.006	0.0058		6.18484	0
		16.4796	0.02374	0.0218	0.02411		6.18484	0.00584	0.0056	0.00575		6.19461	2e-05
		16.504	0.0237	0.0245	0.02397		6.19461	0.0056	0.0046	0.00571		6.20438	0
		16.5284	0.02388	0.0244	0.02383		6.20438	0.0057	0.0054	0.00566		6.21414	2e-05
		16.5528	0.02342	0.0235	0.0237		6.21414	0.00618	0.0052	0.00561		6.22391	0
		16.5773	0.02302	0.0232	0.02356		6.22391	0.00556	0.0058	0.00557		6.23367	0
		16.6017	0.02392	0.02	0.02343		6.23367	0.00522	0.0057	0.00552		6.24344	2e-05
		16.6261	0.02246	0.0244	0.0233		6.24344	0.00536	0.0055	0.00548		6.2532	0
		16.6505	0.02418	0.0212	0.02317		6.2532	0.00506	0.0045	0.00543		6.26297	0
		16.6749	0.0231	0.0219	0.02304		6.26297	0.00528	0.0061	0.00539		6.27273	0
		16.6993	0.02326	0.0207	0.02291		6.27273	0.00586	0.0055	0.00534		6.2825	2e-05
		16.7237	0.02276	0.0194	0.02278		6.2825	0.00528	0.007	0.0053		6.29227	2e-05
		16.7482	0.0239	0.0223	0.02265		6.29227	0.0047	0.0047	0.00526		6.30203	0
		16.7726	0.02286	0.0215	0.02252		6.30203	0.0055	0.0064	0.00521		6.3118	0
		16.797	0.0235	0.023	0.02239		6.3118	0.00456	0.0062	0.00517		6.32156	0
		16.8214	0.02182	0.0206	0.02226		6.32156	0.00504	0.004	0.00513		6.33133	2e-05
		16.8458	0.02242	0.023	0.02214		6.33133	0.00488	0.0058	0.00509		6.34109	0
		16.8702	0.02326	0.0245	0.02201		6.34109	0.00548	0.0052	0.00504		6.35086	0
		16.8946	0.02214	0.0206	0.02189		6.35086	0.00548	0.0056	0.005		6.36063	0
		16.9191	0.02218	0.0237	0.02176		6.36063	0.00464	0.0054	0.00496		6.37039	0
		16.9435	0.0233	0.0206	0.02164		6.37039	0.00508	0.0047	0.00492		6.38016	0
		16.9679	0.02246	0.0213	0.02152		6.38016	0.0048	0.0051	0.00488		6.38992	0
		16.9923	0.02192	0.0198	0.0214		6.38992	0.0045	0.0045	0.00484		6.39969	0
		17.0167	0.02082	0.0205	0.02127		6.39969	0.00524	0.0049	0.0048		6.40945	0
		17.0411	0.02304	0.0191	0.02115		6.40945	0.00466	0.0042	0.00476		6.41922	0
		17.0656	0.0207	0.0211	0.02103		6.41922	0.00438	0.004	0.00472		6.42898	0
		17.09	0.0208	0.0192	0.02091		6.42898	0.0048	0.0044	0.00469		6.43875	0
		17.1144	0.02054	0.0238	0.0208		6.43875	0.00478	0.0052	0.00465		6.44852	0
		17.1388	0.02152	0.0198	0.02068		6.44852	0.00408	0.0039	0.00461		6.45828	0
		17.1632	0.02056	0.0195	0.02056		6.45828	0.00412	0.0038	0.00457		6.46805	0
		17.1876	0.02034	0.019	0.02045		6.46805	0.00478	0.0045	0.00454		6.47781	0
		17.212	0.02054	0.02	0.02033		6.47781	0.00436	0.0049	0.0045		6.48758	2e-05
		17.2365	0.02074	0.0194	0.02022		6.48758	0.00478	0.0034	0.00446		6.49734	0
		17.2609	0.01998	0.021	0.0201		6.49734	0.00422	0.0036	0.00443		6.50711	0
		17.2853	0.02018	0.0185	0.01999		6.50711	0.00446	0.0044	0.00439		6.51688	0
		17.3097	0.01986	0.0176	0.01987		6.51688	0.00446	0.0041	0.00436		6.52664	4e-05
		17.3341	0.0219	0.0179	0.01976		6.52664	0.00424	0.0047	0.00433		6.53641	2e-05
		17.3585	0.01956	0.0165	0.01965		6.53641	0.0045	0.0047	0.00429		6.54617	0
		17.3829	0.01982	0.0199	0.01954		6.54617	0.00416	0.0047	0.00426		6.55594	0
		17.4073	0.02008	0.0204	0.01943		6.55594	0.00434	0.0045	0.00422		6.5657	0
		17.4318	0.01894	0.0188	0.01932		6.5657	0.00412	0.0048	0.00419		6.57547	0
		17.4562	0.01964	0.017	0.01921		6.57547	0.00426	0.0052	0.00416		6.58523	2e-05
		17.4806	0.01914	0.0196	0.0191		6.58523	0.00388	0.0041	0.00412		6.595	0
		17.505	0.01938	0.0184	0.01899		6.595	0.00414	0.0049	0.00409		6.60477	0
		17.5294	0.0188	0.02	0.01889		6.60477	0.00416	0.0048	0.00406		6.61453	0
		17.5538	0.01938	0.0184	0.01878		6.61453	0.00418	0.0042	0.00402		6.6243	0
		17.5782	0.019	0.0191	0.01867		6.6243	0.00384	0.0031	0.00399		6.63406	0
		17.6027	0.01826	0.0175	0.01857		6.63406	0.00364	0.0037	0.00396		6.64383	0
		17.6271	0.0181	0.0188	0.01846		6.64383	0.00368	0.0051	0.00393		6.65359	2e-05
		17.6515	0.01886	0.0161	0.01836		6.65359	0.00368	0.0036	0.0039		6.66336	0
		17.6759	0.0184	0.0155	0.01825		6.66336	0.00378	0.0028	0.00387		6.67313	0
		17.7003	0.0177	0.0178	0.01815		6.67313	0.0041	0.003	0.00384		6.68289	0
		17.7247	0.01844	0.0179	0.01805		6.68289	0.00428	0.0035	0.00381		6.69266	0
		17.7491	0.01876	0.0178	0.01794		6.69266	0.00342	0.0036	0.00378		6.70242	2e-05
		17.7736	0.0184	0.0189	0.01784		6.70242	0.00368	0.0051	0.00375		6.71219	0
		17.798	0.01898	0.0175	0.01774		6.71219	0.00376	0.0037	0.00372		6.72195	0
		17.8224	0.01804	0.0186	0.01764		6.72195	0.0036	0.0042	0.00369		6.73172	0
		17.8468	0.0176	0.0155	0.01754		6.73172	0.00324	0.0031	0.00366		6.74148	0
		17.8712	0.0172	0.019	0.01744		6.74148	0.00356	0.0038	0.00363		6.75125	0
		17.8956	0.01748	0.0174	0.01734		6.75125	0.00398	0.0039	0.0036		6.76102	0
		17.92	0.01768	0.0167	0.01725		6.76102	0.00388	0.0035	0.00358		6.77078	0
		17.9444	0.01804	0.0169	0.01715		6.77078	0.00332	0.0035	0.00355		6.78055	0
		17.9689	0.01694	0.0171	0.01705		6.78055	0.00382	0.0025	0.00352		6.79031	0
		17.9933	0.01704	0.0169	0.01695		6.79031	0.0036	0.0048	0.00349		6.80008	0
		18.0177	0.0171	0.0163	0.01686		6.80008	0.00368	0.0031	0.00347		6.80984	2e-05
		18.0421	0.01696	0.0164	0.01676		6.80984	0.00364	0.0032	0.00344		6.81961	2e-05
		18.0665	0.01552	0.0171	0.01667		6.81961	0.00332	0.0035	0.00342		6.82938	4e-05
		18.0909	0.01718	0.0177	0.01657		6.82938	0.00352	0.0034	0.00339		6.83914	2e-05
		18.1153	0.01554	0.0162	0.01648		6.83914	0.00372	0.0031	0.00337		6.84891	0
		18.1398	0.01652	0.016	0.01639		6.84891	0.0037	0.0041	0.00334		6.85867	0
		18.1642	0.01686	0.0197	0.01629		6.85867	0.00342	0.0033	0.00332		6.86844	2e-05
		18.1886	0.01664	0.0139	0.0162		6.86844	0.00296	0.0029	0.00329		6.8782	0
		18.213	0.01596	0.015	0.01611		6.8782	0.00342	0.0041	0.00327		6.88797	0
		18.2374	0.01546	0.0169	0.01602		6.88797	0.00364	0.0025	0.00324		6.89773	0
		18.2618	0.01572	0.0157	0.01593		6.89773	0.00316	0.004	0.00322		6.9075	0
		18.2862	0.01546	0.0168	0.01584		6.9075	0.00392	0.0028	0.00319		6.91727	0
		18.3107	0.01538	0.016	0.01575		6.91727	0.00314	0.0035	0.00317		6.92703	2e-05
		18.3351	0.01648	0.0157	0.01566		6.92703	0.00314	0.0029	0.00315		6.9368	2e-05
		18.3595	0.01628	0.0159	0.01557		6.9368	0.00318	0.0036	0.00312		6.94656	2e-05
		18.3839	0.0152	0.0153	0.01548		6.94656	0.0031	0.0034	0.0031		6.95633	0
		18.4083	0.0147	0.0151	0.0154		6.95633	0.00326	0.0028	0.00308		6.96609	2e-05
		18.4327	0.01496	0.0141	0.01531		6.96609	0.00272	0.0029	0.00305		6.97586	0
		18.4571	0.01624	0.015	0.01522		6.97586	0.00372	0.0028	0.00303		6.98563	0
		18.4816	0.0161	0.0168	0.01514		6.98563	0.00358	0.0036	0.00301		6.99539	0
		18.506	0.01508	0.0155	0.01505		6.99539	0.00306	0.0039	0.00298		7.00516	0
		18.5304	0.01506	0.0162	0.01497		7.00516	0.00304	0.0034	0.00296		7.01492	0
		18.5548	0.01592	0.014	0.01488		7.01492	0.0032	0.0031	0.00294		7.02469	0
		18.5792	0.01522	0.0159	0.0148		7.02469	0.00302	0.0052	0.00292		7.03445	2e-05
		18.6036	0.01542	0.0157	0.01471		7.03445	0.0026	0.0029	0.0029		7.04422	0
		18.6281	0.01514	0.0127	0.01463		7.04422	0.00282	0.0022	0.00287		7.05398	0
		18.6525	0.01442	0.016	0.01455		7.05398	0.0035	0.0026	0.00285		7.06375	0
		18.6769	0.01444	0.0142	0.01447		7.06375	0.00304	0.0024	0.00283		7.07352	2e-05
		18.7013	0.01408	0.0133	0.01439		7.07352	0.00306	0.0025	0.00281		7.08328	4e-05
		18.7257	0.014	0.0129	0.0143		7.08328	0.0032	0.0039	0.00279		7.09305	0
		18.7501	0.0151	0.0129	0.01422		7.09305	0.00284	0.0033	0.00277		7.10281	2e-05
		18.7745	0.0136	0.0114	0.01414		7.10281	0.00304	0.0032	0.00275		7.11258	0
		18.799	0.01424	0.0124	0.01406		7.11258	0.00324	0.0023	0.00273		7.12234	0
		18.8234	0.01534	0.0141	0.01398		7.12234	0.00282	0.0025	0.00271		7.13211	2e-05
		18.8478	0.0144	0.0129	0.0139		7.13211	0.00306	0.0029	0.00269		7.14188	0
		18.8722	0.0146	0.0141	0.01383		7.14188	0.00296	0.0023	0.00267		7.15164	0
		18.8966	0.01392	0.0135	0.01375		7.15164	0.0025	0.002	0.00266		7.16141	0
		18.921	0.01376	0.0139	0.01367		7.16141	0.00274	0.003	0.00264		7.17117	2e-05
		18.9454	0.01388	0.0134	0.01359		7.17117	0.00228	0.0028	0.00262		7.18094	0
		18.9698	0.01332	0.0116	0.01352		7.18094	0.00266	0.003	0.0026		7.1907	4e-05
		18.9943	0.01408	0.0112	0.01344		7.1907	0.00294	0.002	0.00258		7.20047	0
		19.0187	0.01424	0.0124	0.01337		7.20047	0.00276	0.0024	0.00256		7.21023	0
		19.0431	0.01386	0.0118	0.01329		7.21023	0.00292	0.003	0.00254		7.22	0
		19.0675	0.01288	0.0124	0.01322		7.22	0.00264	0.0027	0.00253		7.22977	0
		19.0919	0.01288	0.0122	0.01314		7.22977	0.00274	0.0028	0.00251		7.23953	0
		19.1163	0.01354	0.0133	0.01307		7.23953	0.0031	0.0022	0.00249		7.2493	0
		19.1407	0.01454	0.013	0.01299		7.2493	0.00282	0.0024	0.00247		7.25906	0
		19.1652	0.01266	0.0126	0.01292		7.25906	0.00264	0.003	0.00245		7.26883	2e-05
		19.1896	0.0125	0.0125	0.01285		7.26883	0.00246	0.0022	0.00244		7.27859	0
		19.214	0.01378	0.0126	0.01277		7.27859	0.00266	0.0025	0.00242		7.28836	0
		19.2384	0.01388	0.0135	0.0127		7.28836	0.00282	0.0027	0.0024		7.29813	0
		19.2628	0.01242	0.0142	0.01263		7.29813	0.00278	0.0031	0.00239		7.30789	2e-05
		19.2872	0.013	0.012	0.01256		7.30789	0.00258	0.0023	0.00237		7.31766	2e-05
		19.3116	0.0127	0.0119	0.01249		7.31766	0.00278	0.0022	0.00235		7.32742	2e-05
		19.3361	0.01254	0.0141	0.01242		7.32742	0.00236	0.0026	0.00234		7.33719	0
		19.3605	0.01118	0.0132	0.01235		7.33719	0.00232	0.0021	0.00232		7.34695	0
		19.3849	0.01178	0.0129	0.01228		7.34695	0.00284	0.0028	0.0023		7.35672	0
		19.4093	0.01288	0.0128	0.01222		7.35672	0.0022	0.0026	0.00229		7.36648	0
		19.4337	0.0116	0.0136	0.01215		7.36648	0.0023	0.0017	0.00227		7.37625	0
		19.4581	0.01222	0.0117	0.01208		7.37625	0.00228	0.0028	0.00225		7.38602	0
		19.4825	0.01266	0.013	0.01201		7.38602	0.00286	0.0017	0.00224		7.39578	0
		19.5069	0.01244	0.0108	0.01195		7.39578	0.00242	0.0023	0.00222		7.40555	0
		19.5314	0.01214	0.011	0.01188		7.40555	0.00248	0.0015	0.00221		7.41531	0
		19.5558	0.01196	0.0113	0.01181		7.41531	0.0022	0.0015	0.00219		7.42508	0
		19.5802	0.01268	0.0098	0.01175		7.42508	0.00234	0.0025	0.00218		7.43484	0
		19.6046	0.01144	0.0116	0.01168		7.43484	0.00266	0.003	0.00216		7.44461	0
		19.629	0.01188	0.0101	0.01161		7.44461	0.00248	0.002	0.00214		7.45438	0
		19.6534	0.01222	0.0124	0.01155		7.45438	0.00194	0.0025	0.00213		7.46414	0
		19.6778	0.01152	0.0115	0.01148		7.46414	0.00278	0.0024	0.00211		7.47391	0
		19.7023	0.012	0.0126	0.01142		7.47391	0.00254	0.0031	0.0021		7.48367	0
		19.7267	0.01096	0.0112	0.01136		7.48367	0.00244	0.0023	0.00209		7.49344	0
		19.7511	0.01114	0.0144	0.01129		7.49344	0.00258	0.0032	0.00207		7.5032	0
		19.7755	0.01178	0.0097	0.01123		7.5032	0.00242	0.0019	0.00206		7.51297	2e-05
		19.7999	0.0118	0.01	0.01117		7.51297	0.00226	0.0036	0.00204		7.52273	0
		19.8243	0.0109	0.0117	0.01111		7.52273	0.00212	0.0025	0.00203		7.5325	0
		19.8487	0.012	0.0135	0.01104		7.5325	0.0028	0.0028	0.00202		7.54227	0
		19.8732	0.0109	0.0113	0.01098		7.54227	0.00238	0.0017	0.002		7.55203	0
		19.8976	0.012	0.0119	0.01092		7.55203	0.00168	0.0035	0.00199		7.5618	0
		19.922	0.0117	0.0112	0.01086		7.5618	0.00218	0.0017	0.00197		7.57156	0
		19.9464	0.01144	0.0121	0.0108		7.57156	0.0019	0.002	0.00196		7.58133	0
		19.9708	0.0107	0.0099	0.01074		7.58133	0.00202	0.002	0.00195		7.59109	2e-05
		19.9952	0.0098	0.0103	0.01068		7.59109	0.00254	0.0027	0.00193		7.60086	0
		20.0196	0.01102	0.0111	0.01062		7.60086	0.00208	0.0016	0.00192		7.61063	0
		20.0441	0.01072	0.0117	0.01056		7.61063	0.0024	0.0012	0.00191		7.62039	0
		20.0685	0.01036	0.0095	0.0105		7.62039	0.00206	0.0015	0.0019		7.63016	0
		20.0929	0.0098	0.0111	0.01044		7.63016	0.00224	0.0025	0.00188		7.63992	0
		20.1173	0.01142	0.01	0.01038		7.63992	0.0022	0.0021	0.00187		7.64969	0
		20.1417	0.01136	0.0089	0.01032		7.64969	0.0019	0.0019	0.00186		7.65945	0
		20.1661	0.01084	0.01	0.01026		7.65945	0.00256	0.0029	0.00185		7.66922	2e-05
		20.1906	0.01038	0.01	0.01021		7.66922	0.00198	0.0014	0.00183		7.67898	0
		20.215	0.01014	0.01	0.01015		7.67898	0.00224	0.0027	0.00182		7.68875	0
		20.2394	0.01002	0.0083	0.01009		7.68875	0.00206	0.0019	0.00181		7.69852	0
		20.2638	0.01058	0.009	0.01004		7.69852	0.00202	0.0012	0.0018		7.70828	0
		20.2882	0.01088	0.0101	0.00998		7.70828	0.00212	0.0017	0.00179		7.71805	2e-05
		20.3126	0.01026	0.0113	0.00992		7.71805	0.00202	0.0019	0.00177		7.72781	0
		20.337	0.01038	0.0099	0.00987		7.72781	0.00208	0.0017	0.00176		7.73758	0
		20.3615	0.01036	0.0089	0.00981		7.73758	0.00184	0.0017	0.00175		7.74734	0
		20.3859	0.00968	0.0092	0.00976		7.74734	0.00196	0.002	0.00174		7.75711	0
		20.4103	0.00946	0.0099	0.0097		7.75711	0.00228	0.002	0.00173		7.76688	0
		20.4347	0.01006	0.0097	0.00965		7.76688	0.00138	0.0022	0.00172		7.77664	0
		20.4591	0.00946	0.0097	0.0096		7.77664	0.00144	0.002	0.00171		7.78641	0
		20.4835	0.01016	0.0095	0.00954		7.78641	0.00194	0.0018	0.0017		7.79617	2e-05
		20.5079	0.01016	0.0088	0.00949		7.79617	0.00162	0.0018	0.00168		7.80594	0
		20.5323	0.0099	0.0109	0.00944		7.80594	0.00192	0.002	0.00167		7.8157	0
		20.5568	0.0102	0.0087	0.00939		7.8157	0.00202	0.0018	0.00166		7.82547	0
		20.5812	0.01018	0.0084	0.00933		7.82547	0.00196	0.0012	0.00165		7.83523	0
		20.6056	0.00914	0.0096	0.00928		7.83523	0.00198	0.0023	0.00164		7.845	0
		20.63	0.0091	0.0091	0.00923		7.845	0.00168	0.0019	0.00163		7.85477	0
		20.6544	0.00948	0.0095	0.00918		7.85477	0.00166	0.0019	0.00162		7.86453	0
		20.6788	0.00888	0.0089	0.00913		7.86453	0.00208	0.0023	0.00161		7.8743	0
		20.7032	0.00984	0.008	0.00908		7.8743	0.00186	0.002	0.0016		7.88406	0
		20.7277	0.00926	0.0092	0.00902		7.88406	0.00158	0.0022	0.00159		7.89383	0
		20.7521	0.00948	0.0081	0.00897		7.89383	0.00172	0.0016	0.00158		7.90359	0
		20.7765	0.00904	0.0073	0.00892		7.90359	0.00168	0.0026	0.00157		7.91336	2e-05
		20.8009	0.00918	0.0095	0.00887		7.91336	0.00166	0.0014	0.00156		7.92313	0
		20.8253	0.00856	0.0075	0.00882		7.92313	0.00192	0.0008	0.00155		7.93289	0
		20.8497	0.00826	0.0095	0.00877		7.93289	0.0017	0.0022	0.00154		7.94266	0
		20.8741	0.00932	0.0081	0.00873		7.94266	0.00176	0.0015	0.00153		7.95242	0
		20.8986	0.0091	0.0094	0.00868		7.95242	0.00166	0.0017	0.00152		7.96219	2e-05
		20.923	0.00864	0.0072	0.00863		7.96219	0.00166	0.0027	0.00151		7.97195	0
		20.9474	0.009	0.0097	0.00858		7.97195	0.00158	0.002	0.0015		7.98172	0
		20.9718	0.0091	0.0071	0.00853		7.98172	0.0021	0.001	0.00149		7.99148	0
		20.9962	0.00852	0.0085	0.00848		7.99148	0.00176	0.0014	0.00148		8.00125	0
		21.0206	0.00924	0.0082	0.00844		8.00125	0.00182	0.0009	0.00147		8.01102	0
		21.045	0.00814	0.0073	0.00839		8.01102	0.00152	0.0021	0.00147		8.02078	0
		21.0694	0.0079	0.0079	0.00834		8.02078	0.00142	0.0021	0.00146		8.03055	0
		21.0939	0.00886	0.0075	0.0083		8.03055	0.00168	0.0012	0.00145		8.04031	2e-05
		21.1183	0.00802	0.01	0.00825		8.04031	0.0014	0.0015	0.00144		8.05008	0
		21.1427	0.00798	0.0081	0.0082		8.05008	0.00178	0.0009	0.00143		8.05984	0
		21.1671	0.00802	0.0091	0.00816		8.05984	0.00152	0.0015	0.00142		8.06961	2e-05
		21.1915	0.00788	0.009	0.00811		8.06961	0.0015	0.0018	0.00142		8.07938	0
		21.2159	0.00818	0.0077	0.00807		8.07938	0.00136	0.001	0.00141		8.08914	0
		21.2403	0.00794	0.0078	0.00802		8.08914	0.00174	0.0012	0.0014		8.09891	0
		21.2648	0.00818	0.0087	0.00798		8.09891	0.0013	0.0021	0.00139		8.10867	2e-05
		21.2892	0.00734	0.0105	0.00793		8.10867	0.00154	0.002	0.00138		8.11844	0
		21.3136	0.00834	0.0076	0.00789		8.11844	0.00176	0.001	0.00137		8.1282	0
		21.338	0.00764	0.0079	0.00784		8.1282	0.00154	0.0021	0.00137		8.13797	0
		21.3624	0.00822	0.0075	0.0078		8.13797	0.00188	0.0014	0.00136		8.14773	0
		21.3868	0.0077	0.007	0.00776		8.14773	0.00124	0.0014	0.00135		8.1575	0
		21.4112	0.0077	0.0085	0.00771		8.1575	0.00134	0.002	0.00134		8.16727	0
		21.4357	0.00738	0.0079	0.00767		8.16727	0.00142	0.0018	0.00133		8.17703	0
		21.4601	0.0078	0.0072	0.00763		8.17703	0.0015	0.0018	0.00132		8.1868	0
		21.4845	0.0071	0.0091	0.00758		8.1868	0.0015	0.0015	0.00132		8.19656	0
		21.5089	0.00766	0.0072	0.00754		8.19656	0.00142	0.0016	0.00131		8.20633	0
		21.5333	0.00828	0.0061	0.0075		8.20633	0.00176	0.0016	0.0013		8.21609	0
		21.5577	0.00802	0.0088	0.00746		8.21609	0.0017	0.0013	0.00129		8.22586	0
		21.5821	0.00734	0.0069	0.00742		8.22586	0.00148	0.0013	0.00129		8.23563	0
		21.6066	0.00736	0.0064	0.00738		8.23563	0.00154	0.0022	0.00128		8.24539	0
		21.631	0.00746	0.0069	0.00733		8.24539	0.00146	0.0019	0.00127		8.25516	0
		21.6554	0.0077	0.0064	0.00729		8.25516	0.0014	0.0019	0.00126		8.26492	2e-05
		21.6798	0.00746	0.0055	0.00725		8.26492	0.0015	0.001	0.00126		8.27469	0
		21.7042	0.0074	0.0069	0.00721		8.27469	0.00164	0.0011	0.00125		8.28445	2e-05
		21.7286	0.00734	0.009	0.00717		8.28445	0.00122	0.001	0.00125		8.29422	0
		21.7531	0.00702	0.0047	0.00713		8.29422	0.00138	0.0013	0.00124		8.30398	4e-05
		21.7775	0.0068	0.0079	0.00709		8.30398	0.0015	0.0012	0.00123		8.31375	0
		21.8019	0.0071	0.0067	0.00705		8.31375	0.00166	0.0018	0.00123		8.32352	2e-05
		21.8263	0.00672	0.0077	0.00701		8.32352	0.00136	0.0013	0.00122		8.33328	0
		21.8507	0.00764	0.0059	0.00698		8.33328	0.0013	0.0015	0.00121		8.34305	0
		21.8751	0.00712	0.0058	0.00694		8.34305	0.00148	0.0017	0.00121		8.35281	2e-05
		21.8995	0.00732	0.0075	0.0069		8.35281	0.00124	0.0007	0.0012		8.36258	0
		21.924	0.00738	0.0069	0.00686		8.36258	0.0017	0.0014	0.00119		8.37234	0
		21.9484	0.00808	0.0063	0.00682		8.37234	0.0015	0.0015	0.00119		8.38211	0
		21.9728	0.00668	0.0058	0.00678		8.38211	0.00132	0.0015	0.00118		8.39188	2e-05
		21.9972	0.0068	0.007	0.00675		8.39188	0.0015	0.0015	0.00118		8.40164	0
		22.0216	0.0067	0.0064	0.00671		8.40164	0.00126	0.001	0.00117		8.41141	0
		22.046	0.00676	0.0054	0.00667		8.41141	0.00146	0.0019	0.00116		8.42117	0
		22.0704	0.00672	0.006	0.00664		8.42117	0.00088	0.0016	0.00116		8.43094	0
		22.0948	0.00678	0.0065	0.0066		8.43094	0.00106	0.0014	0.00115		8.4407	0
		22.1193	0.00652	0.0062	0.00656		8.4407	0.00134	0.0014	0.00114		8.45047	0
		22.1437	0.0064	0.0054	0.00653		8.45047	0.00152	0.0013	0.00114		8.46023	2e-05
		22.1681	0.00604	0.0082	0.00649		8.46023	0.00136	0.0011	0.00113		8.47	0
		22.1925	0.00664	0.0064	0.00646		8.47	0.00136	0.0009	0.00113		8.47977	0
		22.2169	0.00648	0.0054	0.00642		8.47977	0.00158	0.0009	0.00112		8.48953	2e-05
		22.2413	0.00632	0.0073	0.00638		8.48953	0.00142	0.0017	0.00112		8.4993	2e-05
		22.2657	0.0062	0.0066	0.00635		8.4993	0.0013	0.0013	0.00111		8.50906	0
		22.2902	0.0065	0.0064	0.00632		8.50906	0.00114	0.001	0.00111		8.51883	2e-05
		22.3146	0.00622	0.0055	0.00628		8.51883	0.00126	0.0012	0.0011		8.52859	2e-05
		22.339	0.00608	0.0066	0.00625		8.52859	0.00106	0.0015	0.00109		8.53836	0
		22.3634	0.00676	0.0069	0.00621		8.53836	0.00098	0.0015	0.00109		8.54813	0
		22.3878	0.00654	0.0066	0.00618		8.54813	0.00116	0.0015	0.00108		8.55789	0
		22.4122	0.00668	0.0062	0.00614		8.55789	0.00118	0.0011	0.00108		8.56766	2e-05
		22.4366	0.00614	0.0066	0.00611		8.56766	0.00134	0.0011	0.00107		8.57742	0
		22.4611	0.00594	0.0059	0.00607		8.57742	0.00128	0.0013	0.00107		8.58719	0
		22.4855	0.00672	0.0054	0.00604		8.58719	0.0013	0.0011	0.00106		8.59695	0
		22.5099	0.00638	0.0062	0.00601		8.59695	0.00142	0.0014	0.00105		8.60672	0
		22.5343	0.0055	0.007	0.00597		8.60672	0.00124	0.0016	0.00105		8.61648	0
		22.5587	0.006	0.0046	0.00594		8.61648	0.00112	0.0009	0.00104		8.62625	0
		22.5831	0.00552	0.0065	0.00591		8.62625	0.00134	0.0012	0.00104		8.63602	2e-05
		22.6075	0.00636	0.0063	0.00587		8.63602	0.0013	0.0009	0.00103		8.64578	0
		22.6319	0.00606	0.0063	0.00584		8.64578	0.00136	0.0014	0.00103		8.65555	0
		22.6564	0.00608	0.0059	0.00581		8.65555	0.0013	0.0013	0.00102		8.66531	0
		22.6808	0.00594	0.0057	0.00578		8.66531	0.00112	0.0011	0.00102		8.67508	4e-05
		22.7052	0.00552	0.0049	0.00574		8.67508	0.0013	0.0016	0.00102		8.68484	0
		22.7296	0.00586	0.0068	0.00571		8.68484	0.00102	0.0006	0.00101		8.69461	0
		22.754	0.00572	0.0056	0.00568		8.69461	0.0009	0.0013	0.00101		8.70438	0
		22.7784	0.0062	0.0064	0.00565		8.70438	0.00112	0.0007	0.001		8.71414	2e-05
		22.8028	0.0058	0.0063	0.00562		8.71414	0.00122	0.0011	0.00099572		8.72391	0
		22.8273	0.0059	0.0063	0.00559		8.72391	0.00136	0.0012	0.000990522		8.73367	0
		22.8517	0.0056	0.0057	0.00556		8.73367	0.00114	0.0008	0.000985366		8.74344	0
		22.8761	0.00484	0.0058	0.00553		8.74344	0.00108	0.0011	0.000980893		8.7532	0
		22.9005	0.00538	0.0055	0.00549		8.7532	0.0013	0.001	0.000976588		8.76297	2e-05
		22.9249	0.00614	0.0052	0.00546		8.76297	0.00122	0.0008	0.000971681		8.77273	0
		22.9493	0.0054	0.0051	0.00543		8.77273	0.00132	0.0014	0.000967318		8.7825	0
		22.9737	0.0056	0.0042	0.0054		8.7825	0.00098	0.0012	0.000963122		8.79227	2e-05
		22.9982	0.0055	0.0056	0.00537		8.79227	0.0012	0.0015	0.000958323		8.80203	0
		23.0226	0.00568	0.0049	0.00534		8.80203	0.00122	0.0011	0.000953425		8.8118	0
		23.047	0.00546	0.0051	0.00532		8.8118	0.00088	0.0019	0.000948567		8.82156	0
		23.0714	0.00578	0.0057	0.00529		8.82156	0.00112	0.0004	0.000943749		8.83133	0
		23.0958	0.0055	0.0064	0.00526		8.83133	0.00104	0.0015	0.000938969		8.84109	0
		23.1202	0.0051	0.007	0.00523		8.84109	0.00096	0.0014	0.000934229		8.85086	0
		23.1446	0.0049	0.0052	0.0052		8.85086	0.00114	0.0012	0.000929526		8.86063	0
		23.1691	0.00536	0.004	0.00517		8.86063	0.00116	0.0014	0.000924862		8.87039	0
		23.1935	0.00524	0.0047	0.00515		8.87039	0.00124	0.0009	0.000920235		8.88016	0
		23.2179	0.00516	0.0058	0.00512		8.88016	0.00058	0.0009	0.000915645		8.88992	0
		23.2423	0.00476	0.0055	0.00509		8.88992	0.00114	0.0008	0.000911092		8.89969	0
		23.2667	0.00498	0.0051	0.00506		8.89969	0.0011	0.0009	0.000906576		8.90945	0
		23.2911	0.00528	0.005	0.00503		8.90945	0.00124	0.0007	0.000903444		8.91922	0
		23.3156	0.00534	0.005	0.00501		8.91922	0.00084	0.0009	0.000901255		8.92898	4e-05
		23.34	0.00522	0.0057	0.00498		8.92898	0.00124	0.0005	0.000897875		8.93875	2e-05
		23.3644	0.00454	0.0045	0.00495		8.93875	0.00088	0.0014	0.000893595		8.94852	0
		23.3888	0.005	0.0046	0.00492		8.94852	0.00106	0.0016	0.000889213		8.95828	0
		23.4132	0.005	0.0047	0.0049		8.95828	0.00102	0.0005	0.000884865		8.96805	0
		23.4376	0.00456	0.0047	0.00487		8.96805	0.00086	0.0005	0.000880552		8.97781	0
		23.462	0.00474	0.005	0.00484		8.97781	0.0011	0.0012	0.000876274		8.98758	0
		23.4865	0.00562	0.006	0.00482		8.98758	0.0009	0.0014	0.000872029		8.99734	0
		23.5109	0.00472	0.004	0.00479		8.99734	0.0012	0.0012	0.000867819		9.00711	0
		23.5353	0.0048	0.0053	0.00476		9.00711	0.00084	0.0008	0.000864282		9.01688	0
		23.5597	0.00504	0.0064	0.00474		9.01688	0.00122	0.0013	0.000860905		9.02664	2e-05
		23.5841	0.00502	0.0052	0.00471		9.02664	0.0008	0.0011	0.000856918		9.03641	0
		23.6085	0.00464	0.0053	0.00469		9.03641	0.00126	0.0013	0.000852825		9.04617	0
		23.6329	0.00494	0.0034	0.00466		9.04617	0.00096	0.0011	0.000848764		9.05594	0
		23.6573	0.00478	0.0039	0.00464		9.05594	0.00104	0.0008	0.000844736		9.0657	0
		23.6818	0.00396	0.0055	0.00462		9.0657	0.00074	0.0011	0.000840739		9.07547	0
		23.7062	0.00452	0.0046	0.00459		9.07547	0.00106	0.0008	0.000836774		9.08523	0
		23.7306	0.00436	0.0035	0.00457		9.08523	0.00108	0.0012	0.000833481		9.095	0
		23.755	0.00472	0.0053	0.00454		9.095	0.00108	0.0004	0.000830345		9.10477	2e-05
		23.7794	0.0049	0.0047	0.00452		9.10477	0.00096	0.0008	0.000826597		9.11453	0
		23.8038	0.00452	0.005	0.00449		9.11453	0.00116	0.0009	0.00082274		9.1243	0
		23.8282	0.00472	0.0047	0.00447		9.1243	0.00102	0.0009	0.000818914		9.13406	0
		23.8527	0.00478	0.0049	0.00444		9.13406	0.00096	0.0008	0.000815118		9.14383	0
		23.8771	0.00432	0.0041	0.00442		9.14383	0.00098	0.0016	0.000811351		9.15359	0
		23.9015	0.0047	0.0045	0.00439		9.15359	0.0009	0.0009	0.000807614		9.16336	0
		23.9259	0.00452	0.0044	0.00437		9.16336	0.0006	0.0009	0.000803906		9.17313	0
		23.9503	0.00442	0.005	0.00435		9.17313	0.00106	0.0004	0.000800868		9.18289	0
		23.9747	0.00438	0.0034	0.00432		9.18289	0.0011	0.0005	0.000797985		9.19266	2e-05
		23.9991	0.00428	0.0036	0.0043		9.19266	0.00078	0.0011	0.000794487		9.20242	0
		24.0236	0.0044	0.0053	0.00428		9.20242	0.00086	0.0013	0.000790879		9.21219	0
		24.048	0.00448	0.0038	0.00426		9.21219	0.00112	0.0009	0.000787298		9.22195	0
		24.0724	0.00434	0.0041	0.00423		9.22195	0.0007	0.0008	0.000784386		9.23172	0
		24.0968	0.0045	0.0037	0.00421		9.23172	0.00088	0.0011	0.000781629		9.24148	2e-05
		24.1212	0.00436	0.0046	0.00419		9.24148	0.00086	0.0018	0.000778255		9.25125	0
		24.1456	0.00432	0.0051	0.00416		9.25125	0.00106	0.0012	0.00077477		9.26102	0
		24.17	0.00466	0.0038	0.00414		9.26102	0.00084	0.0009	0.000771311		9.27078	0
		24.1944	0.00384	0.0037	0.00412		9.27078	0.0007	0.0002	0.000767879		9.28055	0
		24.2189	0.0044	0.004	0.00409		9.28055	0.00048	0.0009	0.000764474		9.29031	0
		24.2433	0.00396	0.0054	0.00407		9.29031	0.00088	0.0011	0.000761095		9.30008	0
		24.2677	0.00428	0.0043	0.00405		9.30008	0.00078	0.0006	0.000757741		9.30984	0
		24.2921	0.00412	0.0034	0.00403		9.30984	0.00072	0.0007	0.000754414		9.31961	0
		24.3165	0.00408	0.0032	0.004		9.31961	0.0009	0.0013	0.000751111		9.32938	0
		24.3409	0.0038	0.0039	0.00398		9.32938	0.00076	0.0013	0.000748475		9.33914	0
		24.3653	0.00448	0.0037	0.00396		9.33914	0.00098	0.0011	0.00074599		9.34891	2e-05
		24.3898	0.0043	0.0041	0.00394		9.34891	0.00084	0.001	0.000742887		9.35867	0
		24.4142	0.00382	0.0046	0.00392		9.35867	0.00102	0.0004	0.00073967		9.36844	0
		24.4386	0.0044	0.0036	0.0039		9.36844	0.00084	0.0007	0.000736477		9.3782	0
		24.463	0.00368	0.0042	0.00387		9.3782	0.00072	0.0008	0.000733309		9.38797	0
		24.4874	0.00402	0.004	0.00385		9.38797	0.00078	0.0007	0.000730165		9.39773	0
		24.5118	0.004	0.004	0.00383		9.39773	0.001	0.0012	0.000727044		9.4075	0
		24.5362	0.00354	0.0041	0.00381		9.4075	0.0009	0.0005	0.000723947		9.41727	0
		24.5607	0.00388	0.0041	0.00379		9.41727	0.00072	0.0007	0.000720873		9.42703	0
		24.5851	0.00384	0.0035	0.00377		9.42703	0.00062	0.0007	0.000717823		9.4368	0
		24.6095	0.00368	0.0034	0.00375		9.4368	0.00074	0.0009	0.000714795		9.44656	0
		24.6339	0.0035	0.004	0.00373		9.44656	0.00078	0.0004	0.00071179		9.45633	0
		24.6583	0.00412	0.0039	0.00371		9.45633	0.00074	0.0008	0.000708808		9.46609	0
		24.6827	0.00376	0.0033	0.00369		9.46609	0.00082	0.0008	0.000705848		9.47586	0
		24.7071	0.00402	0.0036	0.00367		9.47586	0.00084	0.0009	0.00070291		9.48563	0
		24.7316	0.00382	0.0034	0.00365		9.48563	0.00082	0.0005	0.000699994		9.49539	0
		24.756	0.00342	0.004	0.00363		9.49539	0.00064	0.0011	0.0006971		9.50516	0
		24.7804	0.00392	0.0033	0.00361		9.50516	0.0008	0.0008	0.000694868		9.51492	0
		24.8048	0.00408	0.0038	0.00359		9.51492	0.00078	0.0007	0.000692784		9.52469	2e-05
		24.8292	0.0034	0.002	0.00357		9.52469	0.00098	0.0009	0.000690078		9.53445	0
		24.8536	0.0039	0.0038	0.00355		9.53445	0.0005	0.0009	0.000687255		9.54422	0
		24.8781	0.00346	0.0047	0.00353		9.54422	0.0006	0.0003	0.000684452		9.55398	0
		24.9025	0.00406	0.003	0.00351		9.55398	0.00068	0.0007	0.000682311		9.56375	0
		24.9269	0.00348	0.0034	0.00349		9.56375	0.00106	0.0005	0.000680317		9.57352	2e-05
		24.9513	0.00326	0.0044	0.00347		9.57352	0.00088	0.0008	0.0006777		9.58328	0
		24.9757	0.00366	0.0038	0.00345		9.58328	0.0009	0.0007	0.000674964		9.59305	0
		25.0001	0.00324	0.0031	0.00343		9.59305	0.00086	0.0006	0.000672249		9.60281	0
		25.0245	0.00348	0.0044	0.00341		9.60281	0.0009	0.0008	0.000670194		9.61258	0
		25.049	0.00328	0.0028	0.00339		9.61258	0.00076	0.0006	0.000668927		9.62234	2e-05
		25.0734	0.00314	0.0041	0.00337		9.62234	0.00072	0.0001	0.000667162		9.63211	2e-05
		25.0978	0.00316	0.0027	0.00336		9.63211	0.00092	0.0008	0.000664636		9.64188	0
		25.1222	0.00354	0.0031	0.00334		9.64188	0.00074	0.0005	0.00066199		9.65164	0
		25.1466	0.00328	0.0035	0.00332		9.65164	0.00052	0.0014	0.000660004		9.66141	0
		25.171	0.0032	0.0036	0.0033		9.66141	0.0007	0.0006	0.000658164		9.67117	2e-05
		25.1954	0.00306	0.0033	0.00328		9.67117	0.00062	0.0006	0.000655699		9.68094	0
		25.2198	0.00308	0.0032	0.00327		9.68094	0.00068	0.0003	0.000653756		9.6907	0
		25.2443	0.0033	0.0024	0.00325		9.6907	0.00048	0.001	0.000652598		9.70047	2e-05
		25.2687	0.00332	0.0049	0.00323		9.70047	0.00076	0.0007	0.000650943		9.71023	2e-05
		25.2931	0.0034	0.0029	0.00321		9.71023	0.0009	0.0006	0.000648525		9.72	0
		25.3175	0.00342	0.0034	0.0032		9.72	0.00062	0.0003	0.000645986		9.72977	0
		25.3419	0.003	0.0038	0.00318		9.72977	0.0009	0.0007	0.000643466		9.73953	0
		25.3663	0.00314	0.0024	0.00316		9.73953	0.00084	0.0007	0.000640964		9.7493	0
		25.3907	0.00322	0.0036	0.00314		9.7493	0.00076	0.0007	0.00063848		9.75906	0
		25.4152	0.00272	0.0035	0.00313		9.75906	0.00082	0.0005	0.000636014		9.76883	0
		25.4396	0.0033	0.0025	0.00311		9.76883	0.0008	0.0014	0.000633565		9.77859	0
		25.464	0.00284	0.0028	0.0031		9.77859	0.0007	0.0006	0.000631775		9.78836	0
		25.4884	0.00332	0.0029	0.00308		9.78836	0.00086	0.0005	0.000630129		9.79813	2e-05
		25.5128	0.0031	0.0024	0.00306		9.79813	0.0008	0.001	0.000627857		9.80789	0
		25.5372	0.00292	0.0042	0.00305		9.80789	0.00072	0.0006	0.000625464		9.81766	0
		25.5616	0.00326	0.0026	0.00303		9.81766	0.0008	0.0005	0.000623728		9.82742	0
		25.5861	0.00346	0.0027	0.00301		9.82742	0.00066	0.0007	0.000622136		9.83719	2e-05
		25.6105	0.0033	0.0028	0.003		9.83719	0.00086	0.0007	0.000621266		9.84695	0
		25.6349	0.00284	0.0032	0.00298		9.84695	0.00062	0.0009	0.00062054		9.85672	4e-05
		25.6593	0.00244	0.0027	0.00296		9.85672	0.0008	0.0006	0.000618477		9.86648	0
		25.6837	0.00278	0.002	0.00295		9.86648	0.00086	0.0005	0.00061614		9.87625	0
		25.7081	0.0032	0.0034	0.00293		9.87625	0.0009	0.0006	0.000613819		9.88602	0
		25.7325	0.00284	0.0022	0.00291		9.88602	0.00062	0.001	0.000611514		9.89578	0
		25.7569	0.0027	0.0028	0.0029		9.89578	0.00084	0.0008	0.000609226		9.90555	0
		25.7814	0.00264	0.0025	0.00288		9.90555	0.00054	0.0007	0.000606954		9.91531	0
		25.8058	0.00276	0.0036	0.00287		9.91531	0.00062	0.0007	0.000604699		9.92508	0
		25.8302	0.00318	0.0027	0.00285		9.92508	0.00074	0.0008	0.000602459		9.93484	0
		25.8546	0.00274	0.0036	0.00284		9.93484	0.0007	0.0006	0.000600234		9.94461	0
		25.879	0.00248	0.0032	0.00282		9.94461	0.00064	0.0008	0.000598026		9.95438	0
		25.9034	0.00244	0.0027	0.0028		9.95438	0.00092	0.0007	0.000596473		9.96414	0
		25.9278	0.00314	0.0023	0.00279		9.96414	0.0006	0.0005	0.000595063		9.97391	2e-05
		25.9523	0.00296	0.0035	0.00277		9.97391	0.00058	0.0003	0.000593024		9.98367	0
		25.9767	0.00314	0.0014	0.00276		9.98367	0.0006	0.0008	0.000590863		9.99344	0
		26.0011	0.00292	0.0027	0.00274		9.99344	0.00062	0.0007	0.000588716		10.0032	0
		26.0255	0.00228	0.0027	0.00273		10.0032	0.00062	0.0005	0.000586584		10.013	0
		26.0499	0.00266	0.0029	0.00271		10.013	0.00074	0.0006	0.000585107		10.0227	0
		26.0743	0.0028	0.0028	0.0027		10.0227	0.00052	0.0008	0.000583772		10.0325	2e-05
		26.0987	0.00256	0.0033	0.00268		10.0325	0.00062	0.0002	0.000581808		10.0423	0
		26.1232	0.00302	0.0031	0.00267		10.0423	0.00068	0.0004	0.00057972		10.052	0
		26.1476	0.00278	0.0033	0.00265		10.052	0.00056	0.0004	0.000578288		10.0618	0
		26.172	0.0026	0.0028	0.00264		10.0618	0.00078	0.0007	0.000576996		10.0716	2e-05
		26.1964	0.00288	0.0016	0.00263		10.0716	0.0007	0.0008	0.000575075		10.0813	0
		26.2208	0.00244	0.0031	0.00261		10.0813	0.00054	0.0002	0.000573029		10.0911	0
		26.2452	0.0023	0.0025	0.0026		10.0911	0.00042	0.0006	0.000570998		10.1009	0
		26.2696	0.00246	0.004	0.00258		10.1009	0.00042	0.0009	0.00056898		10.1106	0
		26.2941	0.00264	0.0022	0.00257		10.1106	0.00062	0.0005	0.000566977		10.1204	0
		26.3185	0.00258	0.0035	0.00255		10.1204	0.00066	0.0007	0.000564987		10.1302	0
		26.3429	0.00252	0.0023	0.00254		10.1302	0.00066	0.0003	0.00056301		10.1399	0
		26.3673	0.00272	0.002	0.00253		10.1399	0.00066	0.0009	0.000561048		10.1497	0
		26.3917	0.00246	0.0027	0.00251		10.1497	0.0006	0.0007	0.000559098		10.1594	0
		26.4161	0.00258	0.0029	0.0025		10.1594	0.00074	0.0006	0.000557161		10.1692	0
		26.4406	0.00244	0.0032	0.00249		10.1692	0.0006	0.0012	0.000555238		10.179	0
		26.465	0.00276	0.0026	0.00247		10.179	0.00064	0.0009	0.000553328		10.1888	0
		26.4894	0.00264	0.0029	0.00246		10.1888	0.00046	0.0008	0.00055143		10.1985	0
		26.5138	0.00272	0.0031	0.00245		10.1985	0.00072	0.001	0.000549545		10.2083	0
		26.5382	0.00298	0.0022	0.00243		10.2083	0.00056	0.0006	0.000547673		10.218	0
		26.5626	0.0025	0.0018	0.00242		10.218	0.0006	0.0006	0.000545814		10.2278	0
		26.587	0.00224	0.0024	0.00241		10.2278	0.0006	0.0007	0.000543966		10.2376	0
		26.6115	0.00198	0.0019	0.00239		10.2376	0.00064	0.0004	0.000542132		10.2473	0
		26.6359	0.00296	0.0041	0.00238		10.2473	0.00056	0.0008	0.000540309		10.2571	0
		26.6603	0.00266	0.0023	0.00237		10.2571	0.0005	0.0013	0.000538498		10.2669	0
		26.6847	0.00246	0.0025	0.00235		10.2669	0.0006	0.0007	0.0005367		10.2766	0
		26.7091	0.00256	0.0021	0.00234		10.2766	0.0005	0.0004	0.000534913		10.2864	0
		26.7335	0.0024	0.002	0.00233		10.2864	0.0007	0.0003	0.000533138		10.2962	0
		26.7579	0.00234	0.002	0.00232		10.2962	0.00064	0.0011	0.000531375		10.3059	0
		26.7823	0.00272	0.0028	0.00231		10.3059	0.0006	0.0005	0.000529623		10.3157	0
		26.8068	0.00246	0.0019	0.00229		10.3157	0.00038	0.0005	0.000527882		10.3255	0
		26.8312	0.00258	0.0022	0.00228		10.3255	0.00048	0.0009	0.000526153		10.3352	0
		26.8556	0.00208	0.0026	0.00227		10.3352	0.00066	0.0007	0.000524436		10.345	0
		26.88	0.00254	0.0015	0.00226		10.345	0.0006	0.0007	0.000522729		10.3548	0
		26.9044	0.00214	0.0019	0.00225		10.3548	0.00044	0.0005	0.000521034		10.3645	0
		26.9288	0.0026	0.0025	0.00223		10.3645	0.00068	0.0005	0.000519349		10.3743	0
		26.9532	0.00222	0.0027	0.00222		10.3743	0.0004	0.0005	0.000517676		10.3841	0
		26.9777	0.00214	0.0015	0.00221		10.3841	0.00038	0.0008	0.000516013		10.3938	0
		27.0021	0.0023	0.0034	0.0022		10.3938	0.00044	0.0007	0.000514361		10.4036	0
		27.0265	0.00208	0.0019	0.00219		10.4036	0.00064	0.0009	0.00051272		10.4134	0
		27.0509	0.00186	0.0022	0.00217		10.4134	0.00064	0.0006	0.000511089		10.4231	0
		27.0753	0.00184	0.003	0.00216		10.4231	0.00072	0.0006	0.000509468		10.4329	0
		27.0997	0.00188	0.0028	0.00215		10.4329	0.00052	0.0004	0.000507858		10.4427	0
		27.1241	0.00204	0.0028	0.00214		10.4427	0.0005	0.0003	0.000506258		10.4524	0
		27.1486	0.00234	0.0023	0.00213		10.4524	0.00068	0.0008	0.000504668		10.4622	0
		27.173	0.00236	0.0021	0.00212		10.4622	0.00056	0.0005	0.000503088		10.4719	0
		27.1974	0.00244	0.0017	0.0021		10.4719	0.00082	0.0001	0.000501518		10.4817	0
		27.2218	0.00212	0.0028	0.00209		10.4817	0.00064	0.0003	0.000499958		10.4915	0
		27.2462	0.00212	0.0028	0.00208		10.4915	0.00062	0.0005	0.000498408		10.5013	0
		27.2706	0.0021	0.0028	0.00207		10.5013	0.0007	0.0006	0.000498216		10.511	0
		27.295	0.00208	0.0021	0.00206		10.511	0.00072	0.0008	0.00049894		10.5208	4e-05
		27.3194	0.00226	0.0024	0.00205		10.5208	0.00044	0.0006	0.000499088		10.5305	2e-05
		27.3439	0.00218	0.0022	0.00204		10.5305	0.00052	0.0002	0.000499078		10.5403	2e-05
		27.3683	0.00216	0.0023	0.00203		10.5403	0.00054	0.0005	0.000499063		10.5501	2e-05
		27.3927	0.00208	0.0029	0.00202		10.5501	0.00064	0.0011	0.000498403		10.5598	2e-05
		27.4171	0.0022	0.0029	0.00201		10.5598	0.00052	0.0005	0.00049697		10.5696	0
		27.4415	0.002	0.003	0.002		10.5696	0.00052	0.0004	0.00049541		10.5794	0
		27.4659	0.00206	0.0017	0.00199		10.5794	0.00054	0.0009	0.000493859		10.5891	0
		27.4903	0.00238	0.0032	0.00197		10.5891	0.00058	0.0003	0.000492318		10.5989	0
		27.5148	0.00188	0.0014	0.00196		10.5989	0.00044	0.0004	0.000490786		10.6087	0
		27.5392	0.00182	0.0024	0.00195		10.6087	0.00054	0.0006	0.000489265		10.6184	0
		27.5636	0.00158	0.0018	0.00194		10.6184	0.00052	0.0006	0.000487752		10.6282	0
		27.588	0.00196	0.0014	0.00193		10.6282	0.00068	0.0007	0.00048625		10.638	0
		27.6124	0.00176	0.0023	0.00192		10.638	0.00046	0.0007	0.000485397		10.6477	0
		27.6368	0.00216	0.002	0.00191		10.6477	0.00046	0.0003	0.00048468		10.6575	2e-05
		27.6612	0.0016	0.0018	0.0019		10.6575	0.00054	0.0004	0.000483329		10.6673	0
		27.6857	0.00188	0.0024	0.00189		10.6673	0.00046	0.0004	0.00048249		10.677	0
		27.7101	0.00178	0.0017	0.00188		10.677	0.00062	0.0002	0.000482427		10.6868	2e-05
		27.7345	0.00204	0.0024	0.00187		10.6868	0.0004	0.0003	0.000481856		10.6966	2e-05
		27.7589	0.00184	0.0015	0.00186		10.6966	0.00046	0.0003	0.000480513		10.7063	0
		27.7833	0.00206	0.0026	0.00185		10.7063	0.00044	0.0007	0.00047904		10.7161	0
		27.8077	0.00176	0.0018	0.00184		10.7161	0.00052	0.0003	0.000477577		10.7259	0
		27.8321	0.00158	0.0012	0.00183		10.7259	0.00062	0.0006	0.000476123		10.7356	0
		27.8566	0.0018	0.0016	0.00183		10.7356	0.0006	0.0003	0.000474677		10.7454	0
		27.881	0.0019	0.0024	0.00182		10.7454	0.00058	0.0005	0.000473241		10.7552	0
		27.9054	0.0019	0.0021	0.00181		10.7552	0.0005	0.0007	0.000471813		10.7649	0
		27.9298	0.00188	0.002	0.0018		10.7649	0.0006	0.0006	0.000470394		10.7747	0
		27.9542	0.00184	0.0017	0.00179		10.7747	0.00064	0.0004	0.000468984		10.7844	0
		27.9786	0.00186	0.002	0.00178		10.7844	0.00076	0.0003	0.000467582		10.7942	0
		28.0031	0.00162	0.0019	0.00177		10.7942	0.00056	0.0004	0.000466189		10.804	0
		28.0275	0.0018	0.002	0.00176		10.804	0.00054	0.0004	0.000464805		10.8138	0
		28.0519	0.00184	0.0018	0.00175		10.8138	0.00046	0.001	0.000464069		10.8235	0
		28.0763	0.00156	0.0017	0.00174		10.8235	0.00028	0.0003	0.000463469		10.8333	2e-05
		28.1007	0.00208	0.0012	0.00173		10.8333	0.00062	0.0005	0.000462233		10.843	0
		28.1251	0.00192	0.0012	0.00172		10.843	0.00048	0.0005	0.000460867		10.8528	0
		28.1495	0.00202	0.002	0.00171		10.8528	0.00048	0.0006	0.00045951		10.8626	0
		28.174	0.00168	0.0013	0.0017		10.8626	0.00068	0.0002	0.00045816		10.8723	0
		28.1984	0.00152	0.0021	0.00169		10.8723	0.00056	0.0004	0.000456819		10.8821	0
		28.2228	0.00196	0.0013	0.00168		10.8821	0.00054	0.0004	0.000455485		10.8919	0
		28.2472	0.00172	0.0015	0.00167		10.8919	0.00048	0.0005	0.000454801		10.9016	0
		28.2716	0.00194	0.0023	0.00166		10.9016	0.00066	0.0006	0.000454251		10.9114	2e-05
		28.296	0.00238	0.001	0.00166		10.9114	0.00038	0.0005	0.000453065		10.9212	0
		28.3204	0.0017	0.0016	0.00165		10.9212	0.00042	0.0004	0.000452389		10.9309	0
		28.3448	0.00148	0.0017	0.00164		10.9309	0.00046	0.0004	0.000451848		10.9407	2e-05
		28.3693	0.002	0.0017	0.00163		10.9407	0.00048	0.0003	0.000450672		10.9505	0
		28.3937	0.00154	0.0011	0.00162		10.9505	0.00048	0.0003	0.000449364		10.9602	0
		28.4181	0.00168	0.0025	0.00161		10.9602	0.00032	0.0007	0.000448065		10.97	0
		28.4425	0.00162	0.0015	0.0016		10.97	0.00042	0.0011	0.000447413		10.9798	0
		28.4669	0.00166	0.0018	0.00159		10.9798	0.00058	0.0007	0.000446896		10.9895	2e-05
		28.4913	0.00172	0.0019	0.00159		10.9895	0.00044	0.0008	0.000445744		10.9993	0
		28.5157	0.00202	0.0024	0.00158		10.9993	0.0004	0.0005	0.00044446		11.0091	0
		28.5402	0.0016	0.0021	0.00157		11.0091	0.00042	0.0006	0.000443184		11.0188	0
		28.5646	0.0018	0.0019	0.00156		11.0188	0.00042	0.0004	0.000441916		11.0286	0
		28.589	0.00176	0.0017	0.00155		11.0286	0.00054	0.0009	0.000440655		11.0384	0
		28.6134	0.0016	0.0021	0.00154		11.0384	0.00054	0.0004	0.000439401		11.0481	0
		28.6378	0.00164	0.0025	0.00153		11.0481	0.00044	0.0007	0.000438155		11.0579	0
		28.6622	0.00132	0.0014	0.00153		11.0579	0.00044	0.0002	0.000436915		11.0677	0
		28.6866	0.0015	0.0018	0.00152		11.0677	0.00048	0.0005	0.000435684		11.0774	0
		28.7111	0.00128	0.001	0.00151		11.0774	0.00046	0.0005	0.000434459		11.0872	0
		28.7355	0.00158	0.0016	0.0015		11.0872	0.00048	0.0005	0.000433241		11.0969	0
		28.7599	0.00146	0.0015	0.0015		11.0969	0.00038	0.0001	0.00043203		11.1067	0
		28.7843	0.00176	0.0019	0.00149		11.1067	0.00044	0.0004	0.000430827		11.1165	0
		28.8087	0.0017	0.0014	0.00148		11.1165	0.00056	0.0004	0.00042963		11.1263	0
		28.8331	0.00152	0.0011	0.00147		11.1263	0.0005	0.0003	0.00042844		11.136	0
		28.8575	0.00194	0.0014	0.00147		11.136	0.0005	0.0003	0.000427898		11.1458	0
		28.8819	0.00154	0.0011	0.00146		11.1458	0.0005	0.0002	0.000427489		11.1555	2e-05
		28.9064	0.00132	0.0016	0.00145		11.1555	0.0005	0.0003	0.000426443		11.1653	0
		28.9308	0.00142	0.0013	0.00144		11.1653	0.00064	0.0004	0.000425265		11.1751	0
		28.9552	0.00158	0.0016	0.00143		11.1751	0.00062	0.0006	0.000424094		11.1848	0
		28.9796	0.00118	0.0009	0.00143		11.1848	0.0006	0.0006	0.00042293		11.1946	0
		29.004	0.00122	0.0023	0.00142		11.1946	0.00046	0.0006	0.000421773		11.2044	0
		29.0284	0.00136	0.0012	0.00141		11.2044	0.0005	0.0005	0.000420622		11.2141	0
		29.0528	0.00124	0.0012	0.0014		11.2141	0.00064	0.0004	0.000419477		11.2239	0
		29.0773	0.0012	0.0022	0.0014		11.2239	0.00064	0.0003	0.000418979		11.2337	0
		29.1017	0.00168	0.0013	0.00139		11.2337	0.00048	0.0002	0.000418615		11.2434	2e-05
		29.1261	0.00176	0.0016	0.00138		11.2434	0.00046	0.0001	0.000418254		11.2532	0
		29.1505	0.00144	0.0015	0.00137		11.2532	0.00038	0.0002	0.000417888		11.263	2e-05
		29.1749	0.00146	0.0013	0.00137		11.263	0.00054	0.0002	0.000416885		11.2727	0
		29.1993	0.0013	0.002	0.00136		11.2727	0.00034	0.0007	0.00041639		11.2825	0
		29.2237	0.00124	0.0015	0.00135		11.2825	0.00048	0.0007	0.000416028		11.2923	2e-05
		29.2482	0.00136	0.002	0.00134		11.2923	0.00038	0.0003	0.00041503		11.302	0
		29.2726	0.0012	0.0014	0.00134		11.302	0.00062	0.0006	0.000413899		11.3118	0
		29.297	0.0013	0.0016	0.00133		11.3118	0.00048	0.0004	0.000412774		11.3216	0
		29.3214	0.00136	0.001	0.00132		11.3216	0.0004	0.0001	0.000411656		11.3313	0
		29.3458	0.0014	0.0011	0.00132		11.3313	0.00052	0.0003	0.000410544		11.3411	0
		29.3702	0.00146	0.0018	0.00131		11.3411	0.00038	0.0007	0.000409438		11.3509	0
		29.3946	0.00144	0.0011	0.00131		11.3509	0.00022	0.0006	0.000408339		11.3606	0
		29.4191	0.00098	0.0017	0.0013		11.3606	0.00054	0.0002	0.000407245		11.3704	0
		29.4435	0.00124	0.0012	0.0013		11.3704	0.00042	0.0008	0.000406157		11.3802	0
		29.4679	0.00132	0.0009	0.00129		11.3802	0.0004	0.0003	0.000405076		11.3899	0
		29.4923	0.00114	0.0016	0.00129		11.3899	0.00044	0.0004	0.000404		11.3997	0
		29.5167	0.00094	0.0013	0.00128		11.3997	0.00028	0.0005	0.000402931		11.4094	0
		29.5411	0.00132	0.0014	0.00128		11.4094	0.00044	0.0004	0.000401867		11.4192	0
		29.5656	0.00126	0.0018	0.00127		11.4192	0.00038	0.0004	0.000400809		11.429	0
		29.59	0.0013	0.0009	0.00127		11.429	0.00044	0.0003	0.000399757		11.4388	0
		29.6144	0.00134	0.0014	0.00126		11.4388	0.00038	0.0004	0.00039871		11.4485	0
		29.6388	0.0013	0.001	0.00126		11.4485	0.00044	0.0007	0.000397669		11.4583	0
		29.6632	0.00132	0.001	0.00125		11.4583	0.0004	0.0003	0.000396634		11.468	0
		29.6876	0.00116	0.0016	0.00124		11.468	0.00046	0.0007	0.000395604		11.4778	0
		29.712	0.00128	0.0009	0.00124		11.4778	0.0004	0.0002	0.00039458		11.4876	0
		29.7365	0.00128	0.001	0.00123		11.4876	0.00034	0.0003	0.000393561		11.4973	0
		29.7609	0.00134	0.0014	0.00122		11.4973	0.00036	0.0005	0.000392547		11.5071	0
		29.7853	0.0014	0.001	0.00122		11.5071	0.00048	0.0002	0.000391539		11.5169	0
		29.8097	0.00164	0.0013	0.00121		11.5169	0.00056	0.0006	0.000390537		11.5266	0
		29.8341	0.00108	0.0007	0.00121		11.5266	0.00042	0.0005	0.000389539		11.5364	0
		29.8585	0.00096	0.001	0.0012		11.5364	0.00046	0.0006	0.000389188		11.5462	0
		29.8829	0.00148	0.0021	0.0012		11.5462	0.00044	0.0002	0.000388968		11.5559	2e-05
		29.9073	0.0011	0.0013	0.00119		11.5559	0.00048	0.0003	0.00038811		11.5657	0
		29.9318	0.0011	0.0011	0.00118		11.5657	0.00064	0.0005	0.000387119		11.5755	0
		29.9562	0.00142	0.0016	0.00118		11.5755	0.00046	0.0005	0.000386133		11.5852	0
		29.9806	0.00128	0.0016	0.00117		11.5852	0.00062	0.0008	0.000385153		11.595	0
		30.005	0.0011	0.0011	0.00117		11.595	0.00036	0.0004	0.000384177		11.6048	0
		30.0294	0.00118	0.0012	0.00116		11.6048	0.00032	0.0007	0.000383207		11.6145	0
		30.0538	0.00112	0.0011	0.00115		11.6145	0.0005	0.0001	0.000382241		11.6243	0
		30.0782	0.00096	0.0013	0.00115		11.6243	0.0005	0.0006	0.000381281		11.6341	0
		30.1027	0.0015	0.0022	0.00115		11.6341	0.0005	0.0002	0.000380325		11.6438	0
		30.1271	0.00114	0.0006	0.00115		11.6438	0.00044	0.0007	0.000379375		11.6536	0
		30.1515	0.00124	0.0009	0.00114		11.6536	0.0005	0.0006	0.00037907		11.6634	0
		30.1759	0.00118	0.0015	0.00114		11.6634	0.00032	0.0004	0.000378896		11.6731	2e-05
		30.2003	0.0014	0.0009	0.00113		11.6731	0.00034	0.0001	0.000378084		11.6829	0
		30.2247	0.00114	0.0009	0.00113		11.6829	0.00036	0.001	0.000377138		11.6927	0
		30.2491	0.00112	0.0015	0.00113		11.6927	0.00034	0.0007	0.000376198		11.7024	0
		30.2736	0.00122	0.0019	0.00112		11.7024	0.00034	0	0.000375262		11.7122	0
		30.298	0.00132	0.0008	0.00112		11.7122	0.0004	0.0002	0.00037433		11.7219	0
		30.3224	0.00102	0.0013	0.00111		11.7219	0.0004	0.0001	0.000373404		11.7317	0
		30.3468	0.00108	0.0009	0.0011		11.7317	0.00042	0.0003	0.000372482		11.7415	0
		30.3712	0.001	0.001	0.0011		11.7415	0.00034	0.0004	0.000371565		11.7513	0
		30.3956	0.00102	0.0008	0.00109		11.7513	0.00044	0.0008	0.000370652		11.761	0
		30.42	0.00134	0.0015	0.00109		11.761	0.00042	0.0003	0.000369744		11.7708	0
		30.4444	0.00104	0.0014	0.00108		11.7708	0.00038	0.0006	0.000368841		11.7805	0
		30.4689	0.00122	0.0004	0.00108		11.7805	0.00034	0.0003	0.000367942		11.7903	0
		30.4933	0.00126	0.0008	0.00108		11.7903	0.0003	0.0003	0.000367048		11.8001	0
		30.5177	0.00098	0.0014	0.00107		11.8001	0.00042	0.0006	0.000366158		11.8098	0
		30.5421	0.00098	0.0014	0.00106		11.8098	0.00034	0.0005	0.000365272		11.8196	0
		30.5665	0.00084	0.0005	0.00106		11.8196	0.00038	0.0005	0.000364391		11.8294	0
		30.5909	0.00074	0.0011	0.00105		11.8294	0.00028	0.0003	0.000363514		11.8391	0
		30.6153	0.0011	0.0006	0.00105		11.8391	0.00036	0.0006	0.000362642		11.8489	0
		30.6398	0.00106	0.0008	0.00104		11.8489	0.00046	0.0005	0.000361774		11.8587	0
		30.6642	0.00098	0.001	0.00104		11.8587	0.00026	0.0002	0.00036155		11.8684	0
		30.6886	0.00098	0.0011	0.00103		11.8684	0.0004	0.0005	0.000362099		11.8782	2e-05
		30.713	0.0012	0.0012	0.00102		11.8782	0.0004	0.0002	0.000362134		11.888	2e-05
		30.7374	0.00112	0.0014	0.00102		11.888	0.0003	0.0002	0.000361393		11.8977	0
		30.7618	0.00108	0.0019	0.00101		11.8977	0.00038	0.0004	0.000360517		11.9075	0
		30.7862	0.00124	0.0007	0.00101		11.9075	0.00038	0.0005	0.000360286		11.9173	0
		30.8107	0.00108	0.001	0.001		11.9173	0.0004	0.0004	0.000360185		11.927	2e-05
		30.8351	0.0009	0.0014	0.000997604		11.927	0.0005	0.0003	0.000359446		11.9368	0
		30.8595	0.00102	0.0012	0.00099226		11.9368	0.00054	0.0006	0.000358573		11.9466	0
		30.8839	0.00108	0.0012	0.000986947		11.9466	0.00038	0.0007	0.000357704		11.9563	0
		30.9083	0.00096	0.0011	0.000981662		11.9563	0.00046	0.0005	0.000356839		11.9661	0
		30.9327	0.00108	0.0011	0.000976407		11.9661	0.00036	0	0.000355979		11.9759	0
		30.9571	0.0011	0.0008	0.00097118		11.9759	0.00048	0.0004	0.000355123		11.9856	0
		30.9816	0.00086	0.0006	0.000965983		11.9856	0.0004	0.0002	0.000354271		11.9954	0
		31.006	0.0013	0.001	0.000960814		11.9954	0.00038	0.0003	0.000353423		12.0052	0
		31.0304	0.00092	0.0009	0.000955673		12.0052	0.00036	0.0004	0.000352579		12.0149	0
		31.0548	0.00094	0.0013	0.000950561		12.0149	0.00024	0.0006	0.000351739		12.0247	0
		31.0792	0.00114	0.0011	0.000945476		12.0247	0.00026	0.0004	0.000350904		12.0344	0
		31.1036	0.00096	0.0008	0.00094042		12.0344	0.00038	0.0005	0.000350072		12.0442	0
		31.1281	0.00076	0.0013	0.000935392		12.0442	0.00034	0.0007	0.000349245		12.054	0
		31.1525	0.00092	0.0012	0.000930391		12.054	0.00032	0.0006	0.000348421		12.0638	0
		31.1769	0.00094	0.0008	0.000925417		12.0638	0.00042	0.0004	0.000347602		12.0735	0
		31.2013	0.00116	0.0007	0.000920702		12.0735	0.00042	0.0006	0.000346786		12.0833	0
		31.2257	0.0011	0.0009	0.00091742		12.0833	0.0004	0.0003	0.000345974		12.093	0
		31.2501	0.00082	0.0011	0.000913918		12.093	0.00026	0.0004	0.000345166		12.1028	0
		31.2745	0.001	0.0013	0.000909034		12.1028	0.00032	0.0004	0.000344362		12.1126	0
		31.299	0.00098	0.0016	0.000904177		12.1126	0.00032	0.0003	0.000343562		12.1223	0
		31.3234	0.00126	0.0012	0.000899346		12.1223	0.00026	0	0.000342765		12.1321	0
		31.3478	0.00104	0.0006	0.000894542		12.1321	0.00044	0.0005	0.000341972		12.1419	0
		31.3722	0.00112	0.0007	0.000889765		12.1419	0.00026	0.0001	0.000341183		12.1516	0
		31.3966	0.00104	0.0014	0.000885013		12.1516	0.00032	0.0004	0.000340398		12.1614	0
		31.421	0.00082	0.0006	0.000880288		12.1614	0.00034	0.0006	0.000339616		12.1712	0
		31.4454	0.00082	0.0011	0.000875589		12.1712	0.00046	0.0006	0.000338837		12.1809	0
		31.4698	0.0006	0.001	0.000870915		12.1809	0.00032	0.0004	0.000338063		12.1907	0
		31.4943	0.00088	0.0006	0.000866268		12.1907	0.00044	0.0005	0.000337292		12.2005	0
		31.5187	0.00092	0.0011	0.000861645		12.2005	0.00048	0.0003	0.000336524		12.2102	0
		31.5431	0.00082	0.0006	0.000857049		12.2102	0.00036	0.0003	0.00033576		12.22	0
		31.5675	0.00084	0.0006	0.000852477		12.22	0.00042	0.0002	0.000334999		12.2298	0
		31.5919	0.00098	0.001	0.00084793		12.2298	0.00026	0.0002	0.000334242		12.2395	0
		31.6163	0.00076	0.0006	0.000843409		12.2395	0.00032	0.0002	0.000333488		12.2493	0
		31.6407	0.0009	0.0012	0.000838912		12.2493	0.00046	0.0002	0.000332738		12.2591	0
		31.6652	0.00078	0.0008	0.00083444		12.2591	0.00032	0.0002	0.000331991		12.2688	0
		31.6896	0.00106	0.0007	0.000829992		12.2688	0.00038	0.0001	0.000331247		12.2786	0
		31.714	0.00104	0.001	0.000825569		12.2786	0.00022	0.0004	0.000330507		12.2884	0
		31.7384	0.0008	0.0009	0.00082117		12.2884	0.0002	0	0.00032977		12.2981	0
		31.7628	0.001	0.0013	0.000816795		12.2981	0.00038	0.0006	0.000329036		12.3079	0
		31.7872	0.0008	0.0007	0.000812444		12.3079	0.00038	0.0002	0.000328306		12.3177	0
		31.8116	0.00086	0.0008	0.000808118		12.3177	0.00048	0.0003	0.000327578		12.3274	0
		31.8361	0.0011	0.0006	0.000803814		12.3274	0.00032	0.0003	0.000327495		12.3372	0
		31.8605	0.00092	0.0009	0.000799535		12.3372	0.00034	0.0004	0.000327541		12.3469	2e-05
		31.8849	0.00084	0.001	0.000795278		12.3469	0.00042	0.0004	0.000326947		12.3567	0
		31.9093	0.00084	0.0009	0.000791046		12.3567	0.00026	0.0003	0.000326218		12.3665	0
		31.9337	0.0007	0.001	0.000786836		12.3665	0.0004	0.0001	0.000325492		12.3763	0
		31.9581	0.0009	0.0009	0.000782649		12.3763	0.0003	0.0002	0.000324769		12.386	0
		31.9825	0.001	0.0013	0.000778486		12.386	0.00036	0.0002	0.00032405		12.3958	0
		32.007	0.00098	0.0006	0.000774345		12.3958	0.00034	0.0002	0.000323334		12.4055	0
		32.0314	0.00084	0.0008	0.000770227		12.4055	0.00038	0.0006	0.000323261		12.4153	0
		32.0558	0.00062	0.0009	0.000766131		12.4153	0.0005	0.0004	0.000323318		12.4251	2e-05
		32.0802	0.00066	0.0005	0.000762058		12.4251	0.0004	0.0004	0.000323376		12.4348	0
		32.1046	0.00082	0.0005	0.000758007		12.4348	0.0005	0.0005	0.000323425		12.4446	2e-05
		32.129	0.00072	0.0004	0.000753978		12.4446	0.0002	0.0003	0.000322834		12.4544	0
		32.1534	0.00088	0.0009	0.000749971		12.4544	0.00042	0.0001	0.000322748		12.4641	0
		32.1778	0.00076	0.0004	0.000745987		12.4641	0.00024	0.0006	0.000323433		12.4739	2e-05
		32.2023	0.0005	0.0008	0.000742024		12.4739	0.00032	0.0005	0.000323604		12.4837	2e-05
		32.2267	0.00086	0.0008	0.000738083		12.4837	0.0004	0.0005	0.000322997		12.4934	0
		32.2511	0.00092	0.0009	0.000734163		12.4934	0.00034	0.0002	0.000322255		12.5032	0
		32.2755	0.00076	0.0008	0.000730265		12.5032	0.00034	0.0001	0.000321516		12.513	0
		32.2999	0.0009	0.0007	0.000726388		12.513	0.00028	0.0002	0.00032078		12.5227	0
		32.3243	0.00076	0.0002	0.000722532		12.5227	0.00026	0.0004	0.000320048		12.5325	0
		32.3488	0.00064	0.0004	0.000718697		12.5325	0.00044	0.0003	0.000319319		12.5423	0
		32.3732	0.00072	0.001	0.000714884		12.5423	0.00028	0.0003	0.000318594		12.552	0
		32.3976	0.00078	0.0007	0.000711091		12.552	0.00026	0.0005	0.000317872		12.5618	0
		32.422	0.0008	0.0008	0.000707319		12.5618	0.00032	0.0003	0.000317153		12.5716	0
		32.4464	0.00076	0.0006	0.000703567		12.5716	0.00026	0.0005	0.000316437		12.5813	0
		32.4708	0.00062	0.0005	0.000699837		12.5813	0.00028	0.0002	0.000315725		12.5911	0
		32.4952	0.00078	0.001	0.000696126		12.5911	0.00034	0.0001	0.000315016		12.6009	0
		32.5196	0.0008	0.0005	0.000692436		12.6009	0.0004	0.0001	0.00031431		12.6106	0
		32.5441	0.00076	0.0004	0.000688766		12.6106	0.0002	0.0006	0.000313607		12.6204	0
		32.5685	0.00072	0.0012	0.000685116		12.6204	0.00026	0.0002	0.000312907		12.6302	0
		32.5929	0.0008	0.0005	0.000681485		12.6302	0.0005	0.0004	0.000312211		12.6399	0
		32.6173	0.00074	0.0015	0.000677875		12.6399	0.00036	0.0004	0.000311517		12.6497	0
		32.6417	0.00078	0.0003	0.000674285		12.6497	0.00052	0.0001	0.000310827		12.6594	0
		32.6661	0.00082	0.0007	0.000670713		12.6594	0.0004	0.0003	0.00031078		12.6692	0
		32.6906	0.00082	0.0007	0.000667162		12.6692	0.00036	0.0007	0.000310863		12.679	2e-05
		32.715	0.00074	0.0004	0.00066363		12.679	0.00014	0.0004	0.000310946		12.6888	0
		32.7394	0.00054	0.0007	0.000660117		12.6888	0.0002	0.0001	0.00031102		12.6985	2e-05
		32.7638	0.00088	0.0006	0.000656623		12.6985	0.00032	0.0005	0.000310455		12.7083	0
		32.7882	0.00058	0.0007	0.000653379		12.7083	0.00038	0.0005	0.000309753		12.718	0
		32.8126	0.0009	0.0006	0.00065156		12.718	0.00036	0.0004	0.000309055		12.7278	0
		32.837	0.00056	0.001	0.000649514		12.7278	0.00024	0.0004	0.00030836		12.7376	0
		32.8614	0.00066	0.0008	0.000646076		12.7376	0.00032	0.0004	0.000307669		12.7473	0
		32.8859	0.00058	0.0006	0.000642658		12.7473	0.00032	0	0.00030698		12.7571	0
		32.9103	0.00068	0.0004	0.000639258		12.7571	0.0004	0.0003	0.000306294		12.7669	0
		32.9347	0.0007	0.001	0.000635877		12.7669	0.00046	0.0004	0.000306252		12.7766	0
		32.9591	0.00066	0.001	0.000632514		12.7766	0.00028	0.0001	0.00030634		12.7864	2e-05
		32.9835	0.00072	0.0005	0.00062917		12.7864	0.00016	0	0.000305787		12.7962	0
		33.0079	0.00074	0	0.000625844		12.7962	0.00046	0.0002	0.000305099		12.8059	0
		33.0323	0.00054	0.0008	0.000622536		12.8059	0.00032	0.0003	0.000304414		12.8157	0
		33.0568	0.00068	0.0009	0.000619246		12.8157	0.00026	0.0001	0.000303733		12.8255	0
		33.0812	0.00052	0.0001	0.000615974		12.8255	0.00026	0.0002	0.000303054		12.8352	0
		33.1056	0.00054	0.0009	0.000612719		12.8352	0.00032	0.0007	0.000302378		12.845	0
		33.13	0.0006	0.0007	0.000609483		12.845	0.00032	0.0004	0.000301705		12.8548	0
		33.1544	0.00058	0.0008	0.000606264		12.8548	0.00034	0.0006	0.000301035		12.8645	0
		33.1788	0.00088	0.0006	0.000603063		12.8645	0.00034	0.0004	0.000300368		12.8743	0
		33.2032	0.00052	0.0009	0.000599879		12.8743	0.00036	0.0005	0.000299704		12.8841	0
		33.2277	0.0007	0.0002	0.000596712		12.8841	0.00028	0.0002	0.000299043		12.8938	0
		33.2521	0.00058	0.0002	0.000593563		12.8938	0.00024	0.0004	0.000298385		12.9036	0
		33.2765	0.00084	0.0004	0.000590431		12.9036	0.0002	0.0002	0.00029837		12.9134	0
		33.3009	0.0007	0.0002	0.000587316		12.9134	0.00024	0.0004	0.000298485		12.9231	2e-05
		33.3253	0.00056	0.0009	0.000584218		12.9231	0.00038	0.0004	0.000297959		12.9329	0
		33.3497	0.00072	0.0004	0.000581136		12.9329	0.00026	0.0002	0.000297298		12.9427	0
		33.3741	0.0008	0.0001	0.000578072		12.9427	0.00024	0.0003	0.00029664		12.9524	0
		33.3986	0.00056	0.0005	0.000575024		12.9524	0.00024	0.0003	0.000295984		12.9622	0
		33.423	0.00066	0.0004	0.000571993		12.9622	0.0004	0	0.000295331		12.9719	0
		33.4474	0.00066	0.0002	0.000568978		12.9719	0.00032	0.0003	0.000294681		12.9817	0
		33.4718	0.0005	0.0011	0.00056598		12.9817	0.00026	0.0004	0.000294034		12.9915	0
		33.4962	0.00038	0.0007	0.000562998		12.9915	0.00034	0.0001	0.00029339		13.0013	0
		33.5206	0.00052	0.0005	0.000560032		13.0013	0.00024	0.0001	0.000292749		13.011	0
		33.545	0.00056	0.0008	0.000557082		13.011	0.00036	0.0002	0.00029211		13.0208	0
		33.5695	0.0005	0.0009	0.000554149		13.0208	0.0005	0.0004	0.000291474		13.0305	0
		33.5939	0.00048	0.0006	0.000551231		13.0305	0.00032	0.0002	0.000291481		13.0403	0
		33.6183	0.00058	0.0007	0.000548329		13.0403	0.00036	0.0001	0.000291618		13.0501	2e-05
		33.6427	0.00048	0.0004	0.000545443		13.0501	0.00032	0.0002	0.000291114		13.0598	0
		33.6671	0.00062	0.0002	0.000542573		13.0598	0.0003	0.0001	0.000291115		13.0696	0
		33.6915	0.00036	0.0007	0.000539718		13.0696	0.0002	0.0002	0.000291246		13.0794	2e-05
		33.7159	0.00042	0.0009	0.000536879		13.0794	0.00042	0.001	0.000290736		13.0891	0
		33.7403	0.00066	0.0006	0.000534055		13.0891	0.00032	0.0004	0.00029009		13.0989	0
		33.7648	0.00048	0.0007	0.000531246		13.0989	0.00022	0.0004	0.000290088		13.1087	0
		33.7892	0.00056	0.0007	0.000528453		13.1087	0.0003	0.0002	0.000290215		13.1184	2e-05
		33.8136	0.0006	0.0004	0.000525675		13.1184	0.00026	0.0004	0.000289701		13.1282	0
		33.838	0.00064	0.0006	0.000522912		13.1282	0.00034	0.0003	0.000289052		13.138	0
		33.8624	0.00048	0.0001	0.000520164		13.138	0.0003	0.0004	0.000288406		13.1477	0
		33.8868	0.0007	0.0003	0.000517431		13.1477	0.0003	0.0001	0.000287763		13.1575	0
		33.9113	0.00054	0.0005	0.000514713		13.1575	0.00028	0.0003	0.000287123		13.1673	0
		33.9357	0.00066	0.0006	0.00051201		13.1673	0.00034	0.0005	0.000286485		13.177	0
		33.9601	0.00036	0.0005	0.000509321		13.177	0.00036	0.0005	0.00028585		13.1868	0
		33.9845	0.00048	0.0004	0.000506647		13.1868	0.00026	0.0005	0.000285218		13.1966	0
		34.0089	0.0005	0.0002	0.000503987		13.1966	0.00024	0.0004	0.000284589		13.2063	0
		34.0333	0.0004	0.0006	0.000501342		13.2063	0.00028	0.0006	0.000283963		13.2161	0
		34.0577	0.00038	0.0007	0.000498711		13.2161	0.0003	0.0003	0.000283339		13.2259	0
		34.0821	0.00048	0.0006	0.000496094		13.2259	0.0003	0.0002	0.000282718		13.2356	0
		34.1066	0.0007	0.0006	0.000493492		13.2356	0.00022	0.0003	0.000282099		13.2454	0
		34.131	0.00052	0.0011	0.000490904		13.2454	0.00036	0.0003	0.000281484		13.2552	0
		34.1554	0.0005	0.0003	0.000488329		13.2552	0.0003	0.0005	0.00028087		13.2649	0
		34.1798	0.00066	0.0003	0.000485769		13.2649	0.00046	0.0001	0.00028026		13.2747	0
		34.2042	0.0005	0.0006	0.000483222		13.2747	0.0002	0	0.000279652		13.2844	0
		34.2286	0.00054	0.0004	0.00048069		13.2844	0.00024	0.0004	0.000279047		13.2942	0
		34.2531	0.0005	0.0005	0.000478171		13.2942	0.00038	0.0004	0.000278444		13.304	0
		34.2775	0.0004	0.0007	0.000475666		13.304	0.00032	0.0001	0.000277844		13.3138	0
		34.3019	0.00066	0.0002	0.000473174		13.3138	0.00024	0.0005	0.000277246		13.3235	0
		34.3263	0.00046	0.0007	0.000470696		13.3235	0.0004	0.0001	0.000277292		13.3333	0
		34.3507	0.00056	0.0012	0.000468231		13.3333	0.0003	0.0006	0.000277466		13.343	2e-05
		34.3751	0.00062	0.0008	0.000465779		13.343	0.00034	0.0002	0.000277		13.3528	0
		34.3995	0.00072	0.0004	0.000463341		13.3528	0.00032	0.0001	0.000276398		13.3626	0
		34.4239	0.00042	0.0005	0.000460916		13.3626	0.00038	0.0001	0.000275798		13.3723	0
		34.4484	0.00056	0.0001	0.000458504		13.3723	0.00024	0.0004	0.000275201		13.3821	0
		34.4728	0.00052	0.0004	0.000456106		13.3821	0.00036	0.0001	0.000274606		13.3919	0
		34.4972	0.00034	0.0006	0.00045372		13.3919	0.00022	0.0001	0.000274014		13.4016	0
		34.5216	0.00052	0.0003	0.000451347		13.4016	0.00016	0.0002	0.000273425		13.4114	0
		34.546	0.00054	0.0009	0.000448987		13.4114	0.0003	0.0003	0.000272838		13.4212	0
		34.5704	0.00034	0.0006	0.00044664		13.4212	0.00038	0.0005	0.000272253		13.4309	0
		34.5948	0.00022	0.0002	0.000444305		13.4309	0.00034	0.0002	0.000271671		13.4407	0
		34.6193	0.00068	0.0005	0.000441983		13.4407	0.00022	0.0002	0.000271091		13.4505	0
		34.6437	0.0005	0.0007	0.000439674		13.4505	0.00024	0.0003	0.000270513		13.4602	0
		34.6681	0.00058	0.0008	0.000437377		13.4602	0.00022	0.0005	0.000269938		13.47	0
		34.6925	0.00044	0.0008	0.000435092		13.47	0.00024	0	0.000269366		13.4798	0
		34.7169	0.00046	0.0008	0.00043282		13.4798	0.00022	0.0003	0.000268795		13.4895	0
		34.7413	0.0005	0.0005	0.00043056		13.4895	0.00034	0.0005	0.000268868		13.4993	0
		34.7657	0.00042	0.0002	0.000428312		13.4993	0.0002	0.0004	0.000269069		13.5091	2e-05
		34.7902	0.0005	0.0007	0.000426077		13.5091	0.00036	0.0001	0.00026863		13.5188	0
		34.8146	0.00064	0.0003	0.000423853		13.5188	0.00026	0.0003	0.000268055		13.5286	0
		34.839	0.0003	0.0006	0.000421642		13.5286	0.00024	0.0002	0.000267481		13.5384	0
		34.8634	0.0003	0.0007	0.000419443		13.5384	0.00026	0.0004	0.00026691		13.5481	0
		34.8878	0.00046	0.0005	0.000417255		13.5481	0.00032	0.0004	0.000266342		13.5579	0
		34.9122	0.0005	0.0003	0.000415079		13.5579	0.0002	0.0005	0.000265776		13.5677	0
		34.9366	0.00036	0.0005	0.000412915		13.5677	0.00018	0.0004	0.000265212		13.5774	0
		34.9611	0.00048	0.0006	0.000410763		13.5774	0.00028	0.0002	0.000265291		13.5872	0
		34.9855	0.00046	0.0004	0.000408622		13.5872	0.00034	0.0003	0.000265499		13.5969	2e-05
		35.0099	0.00046	0.0006	0.000406493		13.5969	0.00016	0.0002	0.000265067		13.6067	0
		35.0343	0.00064	0.0004	0.000404375		13.6067	0.00032	0.0003	0.000264497		13.6165	0
		35.0587	0.00046	0.0006	0.000402269		13.6165	0.0003	0.0009	0.000263931		13.6263	0
		35.0831	0.0003	0.0004	0.000400174		13.6263	0.00026	0.0003	0.000263366		13.636	0
		35.1075	0.00022	0.0002	0.00039809		13.636	0.00034	0.0002	0.000262804		13.6458	0
		35.132	0.00038	0.0003	0.000396018		13.6458	0.0003	0.0002	0.000262245		13.6555	0
		35.1564	0.00028	0.0005	0.000393957		13.6555	0.0003	0.0007	0.000261687		13.6653	0
		35.1808	0.00038	0.0005	0.000391907		13.6653	0.00014	0.0002	0.000261132		13.6751	0
		35.2052	0.00038	0.0006	0.000389868		13.6751	0.0003	0.0006	0.00026122		13.6848	0
		35.2296	0.0005	0.0006	0.00038784		13.6848	0.00028	0.0003	0.000261437		13.6946	2e-05
		35.254	0.00038	0.0005	0.000385823		13.6946	0.00034	0.0008	0.000261012		13.7044	0
		35.2784	0.00048	0.0004	0.000383816		13.7044	0.00028	0.0003	0.000260452		13.7141	0
		35.3028	0.00038	0.0002	0.000381821		13.7141	0.00034	0.0001	0.000259893		13.7239	0
		35.3273	0.00032	0.0002	0.000379836		13.7239	0.0003	0.0003	0.000259338		13.7337	0
		35.3517	0.00058	0.0004	0.000377862		13.7337	0.00012	0.0004	0.000258784		13.7434	0
		35.3761	0.00046	0.0003	0.000375899		13.7434	0.00028	0.0004	0.000258233		13.7532	0
		35.4005	0.00058	0.0002	0.000373946		13.7532	0.00028	0.0006	0.000257684		13.763	0
		35.4249	0.00038	0.0003	0.000372004		13.763	0.00022	0.0005	0.000257137		13.7727	0
		35.4493	0.00048	0.0005	0.000370072		13.7727	0.00032	0.0002	0.000256592		13.7825	0
		35.4738	0.00024	0.0002	0.000368151		13.7825	0.00014	0.0003	0.00025605		13.7923	0
		35.4982	0.00024	0.0005	0.00036624		13.7923	0.00024	0.0004	0.00025551		13.802	0
		35.5226	0.00042	0.0006	0.000364339		13.802	0.00022	0.0003	0.000254972		13.8118	0
		35.547	0.00032	0.0002	0.000362448		13.8118	0.00022	0.0001	0.000254436		13.8216	0
		35.5714	0.00044	0.0006	0.000360568		13.8216	0.00026	0.0001	0.000253902		13.8313	0
		35.5958	0.00044	0.0002	0.000358698		13.8313	0.00018	0.0004	0.000253371		13.8411	0
		35.6202	0.00056	0.0005	0.000356838		13.8411	0.00042	0.0002	0.000252842		13.8509	0
		35.6446	0.00036	0.0006	0.000354987		13.8509	0.00024	0.0005	0.000252314		13.8606	0
		35.6691	0.00032	0.0003	0.000353147		13.8606	0.0002	0.0002	0.000251789		13.8704	0
		35.6935	0.00044	0.0004	0.000351317		13.8704	0.00028	0	0.000251266		13.8802	0
		35.7179	0.00028	0.0003	0.000349496		13.8802	0.00016	0.0003	0.000250745		13.8899	0
		35.7423	0.0004	0	0.000347686		13.8899	0.00024	0.0003	0.000250226		13.8997	0
		35.7667	0.0004	0.0001	0.000345885		13.8997	0.00028	0.0002	0.000249709		13.9094	0
		35.7911	0.00032	0.0006	0.000344093		13.9094	0.00032	0.0002	0.000249194		13.9192	0
		35.8156	0.00042	0.0005	0.000342312		13.9192	0.00022	0	0.000248681		13.929	0
		35.84	0.0004	0.0004	0.00034054		13.929	0.00016	0.0001	0.00024817		13.9388	0
		35.8644	0.00042	0.0008	0.000338777		13.9388	0.00026	0	0.000247661		13.9485	0
		35.8888	0.00026	0.0004	0.000337024		13.9485	0.00026	0.0001	0.000247154		13.9583	0
		35.9132	0.00022	0.0002	0.00033528		13.9583	0.00026	0.0002	0.000246649		13.968	0
		35.9376	0.00044	0.0004	0.000333546		13.968	0.0002	0.0003	0.000246146		13.9778	0
		35.962	0.00044	0.0006	0.000331821		13.9778	0.00028	0.0001	0.000245645		13.9876	0
		35.9864	0.0003	0.0005	0.000330105		13.9876	0.0003	0.0001	0.000245145		13.9973	0
		36.0109	0.00024	0.0002	0.000328399		13.9973	0.00038	0.0002	0.000244648		14.0071	0
		36.0353	0.00014	0.0003	0.000326701		14.0071	0.00028	0.0003	0.000244152		14.0169	0
		36.0597	0.00036	0.0002	0.000325013		14.0169	0.00032	0.0002	0.000244299		14.0266	0
		36.0841	0.00046	0.0002	0.000323334		14.0266	0.00018	0.0001	0.000244575		14.0364	2e-05
		36.1085	0.00038	0.0005	0.000321664		14.0364	0.00034	0.0001	0.000244209		14.0462	0
		36.1329	0.0005	0.0003	0.000320002		14.0462	0.00038	0.0004	0.000243706		14.0559	0
		36.1573	0.00032	0.0005	0.00031835		14.0559	0.00016	0.0001	0.000243206		14.0657	0
		36.1818	0.00028	0.0004	0.000316706		14.0657	0.00024	0	0.000242707		14.0755	0
		36.2062	0.0003	0.0002	0.000315072		14.0755	0.00024	0.0003	0.00024221		14.0852	0
		36.2306	0.00034	0.0001	0.000313446		14.0852	0.00022	0.0001	0.000241715		14.095	0
		36.255	0.00032	0.0004	0.000311829		14.095	0.00028	0.0003	0.000241222		14.1048	0
		36.2794	0.00028	0.0003	0.00031022		14.1048	0.00028	0.0004	0.000240731		14.1145	0
		36.3038	0.00036	0.0009	0.00030862		14.1145	0.0003	0.0006	0.000240242		14.1243	0
		36.3282	0.00048	0.0003	0.000307029		14.1243	0.0002	0.0002	0.000239754		14.1341	0
		36.3527	0.0003	0.0005	0.000305446		14.1341	0.00022	0.0001	0.000239269		14.1438	0
		36.3771	0.00032	0.001	0.000303872		14.1438	0.00024	0.0005	0.000238785		14.1536	0
		36.4015	0.00028	0.0001	0.000302306		14.1536	0.00038	0	0.000238303		14.1634	0
		36.4259	0.00026	0.0006	0.000300748		14.1634	0.00024	0.0001	0.000237823		14.1731	0
		36.4503	0.00026	0.0006	0.000299199		14.1731	0.00038	0.0001	0.000237345		14.1829	0
		36.4747	0.00026	0.0005	0.000297658		14.1829	0.00024	0.0004	0.000236868		14.1927	0
		36.4991	0.0003	0.0006	0.000296126		14.1927	0.00026	0.0002	0.000236393		14.2024	0
		36.5236	0.00026	0.0003	0.000294601		14.2024	0.00024	0.0001	0.00023592		14.2122	0
		36.548	0.00026	0.0003	0.000293085		14.2122	0.00026	0.0003	0.000235449		14.2219	0
		36.5724	0.00032	0.0002	0.000291577		14.2219	0.0001	0.0005	0.000234979		14.2317	0
		36.5968	0.0002	0.0003	0.000290077		14.2317	6e-05	0.0001	0.000234511		14.2415	0
		36.6212	0.00034	0.0001	0.000288585		14.2415	0.00022	0.0003	0.000234045		14.2513	0
		36.6456	0.00026	0.0001	0.000287101		14.2513	0.00024	0.0002	0.000233581		14.261	0
		36.67	0.00038	0.0003	0.000285625		14.261	0.00012	0.0005	0.000233118		14.2708	0
		36.6945	0.00028	0.0004	0.000284157		14.2708	0.00036	0.0003	0.000232657		14.2805	0
		36.7189	0.0002	0.0002	0.000282696		14.2805	0.00024	0.0003	0.000232197		14.2903	0
		36.7433	0.00028	0.0004	0.000281244		14.2903	0.00022	0.0002	0.000231739		14.3001	0
		36.7677	0.00026	0.0002	0.000279799		14.3001	0.00034	0.0003	0.000231283		14.3098	0
		36.7921	0.0003	0.0002	0.000278362		14.3098	0.00024	0.0002	0.000230828		14.3196	0
		36.8165	0.00026	0.0005	0.000276932		14.3196	0.0003	0.0002	0.000230375		14.3294	0
		36.8409	0.00038	0.0005	0.000275511		14.3294	0.0003	0.0003	0.000229924		14.3391	0
		36.8653	0.0003	0.0001	0.000274096		14.3391	0.0003	0.0001	0.000229474		14.3489	0
		36.8898	0.0002	0.0002	0.00027269		14.3489	0.00024	0.0002	0.000229026		14.3587	0
		36.9142	0.00018	0.0001	0.000271291		14.3587	0.00014	0.0001	0.000228579		14.3684	0
		36.9386	0.00024	0.0003	0.000269899		14.3684	0.00016	0.0003	0.000228134		14.3782	0
		36.963	0.00042	0.0004	0.000268515		14.3782	0.00026	0.0002	0.00022769		14.388	0
		36.9874	0.00034	0.0003	0.000267138		14.388	0.00018	0.0003	0.000227248		14.3977	0
		37.0118	0.00024	0.0001	0.000265768		14.3977	0.00024	0.0003	0.000226808		14.4075	0
		37.0363	0.00034	0.0001	0.000264406		14.4075	0.00024	0.0001	0.000226369		14.4173	0
		37.0607	0.00044	0.0003	0.000263051		14.4173	0.00026	0.0004	0.000225931		14.427	0
		37.0851	0.0003	0.0003	0.000261704		14.427	0.00024	0.0004	0.000225495		14.4368	0
		37.1095	0.0003	0.0005	0.000260363		14.4368	0.00022	0.0001	0.00022506		14.4466	0
		37.1339	0.0003	0.0002	0.00025903		14.4466	0.00028	0	0.000224627		14.4563	0
		37.1583	0.00038	0	0.000257704		14.4563	0.00022	0.0003	0.000224196		14.4661	0
		37.1827	0.00026	0.0004	0.000256385		14.4661	0.00022	0.0001	0.000223766		14.4759	0
		37.2071	0.00026	0.0001	0.000255073		14.4759	0.00016	0.0002	0.000223337		14.4856	0
		37.2316	0.00022	0.0005	0.000253998		14.4856	0.00026	0.0001	0.00022291		14.4954	0
		37.256	0.00032	0.0002	0.000254336		14.4954	0.00018	0.0002	0.000222484		14.5052	0
		37.2804	0.00028	0	0.000254435		14.5052	0.00018	0.0004	0.000222059		14.5149	0
		37.3048	0.00026	0.0002	0.000253132		14.5149	0.00028	0.0003	0.000221636		14.5247	0
		37.3292	0.00012	0.0002	0.000251835		14.5247	0.00028	0	0.000221215		14.5344	0
		37.3536	0.0002	0.0004	0.000250546		14.5344	0.00018	0.0001	0.000220794		14.5442	0
		37.3781	0.00028	0.0003	0.000249263		14.5442	0.0002	0.0001	0.000220375		14.554	0
		37.4025	0.00024	0.0003	0.000247987		14.554	0.00018	0.0001	0.000219958		14.5638	0
		37.4269	0.00028	0.0002	0.000246718		14.5638	0.00022	0.0005	0.000219542		14.5735	0
		37.4513	0.00028	0.0001	0.000245456		14.5735	0.00028	0.0002	0.000219127		14.5833	0
		37.4757	0.00036	0.0002	0.0002442		14.5833	0.00022	0.0002	0.000219354		14.593	0
		37.5001	0.00022	0.0002	0.000242951		14.593	0.00026	0.0005	0.000219709		14.6028	2e-05
		37.5245	0.00024	0.0005	0.000241709		14.6028	0.00018	0.0002	0.000219423		14.6126	0
		37.5489	0.00014	0.0002	0.000240473		14.6126	0.00018	0.0002	0.000218999		14.6223	0
		37.5734	0.00022	0.0003	0.000239244		14.6223	0.00034	0.0003	0.000218576		14.6321	0
		37.5978	0.00036	0.0003	0.000238022		14.6321	0.00032	0.0003	0.000218155		14.6419	0
		37.6222	0.00016	0.0001	0.000236806		14.6419	0.00022	0.0001	0.000217736		14.6516	0
		37.6466	0.00032	0.0005	0.000235596		14.6516	0.00036	0.0006	0.000217317		14.6614	0
		37.671	0.00038	0.0001	0.000234393		14.6614	0.00018	0.0003	0.000216901		14.6712	0
		37.6954	0.00028	0.0005	0.000233197		14.6712	0.00026	0.0002	0.000216485		14.6809	0
		37.7198	0.00018	0.0002	0.000232006		14.6809	0.00026	0.0004	0.000216071		14.6907	0
		37.7443	0.0001	0.0005	0.000230822		14.6907	0.00026	0	0.000215659		14.7005	0
		37.7687	0.00026	0.0003	0.000229875		14.7005	0.00022	0.0002	0.000215247		14.7102	0
		37.7931	0.00014	0.0003	0.000230341		14.7102	0.00026	0	0.000214837		14.72	0
		37.8175	0.00022	0.0002	0.000230565		14.72	0.00016	0.0003	0.000214429		14.7298	0
		37.8419	0.00038	0.0004	0.000229387		14.7298	0.00024	0.0001	0.000214022		14.7395	0
		37.8663	0.0002	0.0002	0.000228216		14.7395	0.00022	0.0002	0.000213616		14.7493	0
		37.8907	0.00028	0.0003	0.00022705		14.7493	0.00028	0.0003	0.000213211		14.7591	0
		37.9152	0.0002	0.0002	0.000225891		14.7591	0.00028	0.0001	0.000212808		14.7688	0
		37.9396	0.00026	0.0002	0.000224738		14.7688	0.00018	0.0002	0.000212406		14.7786	0
		37.964	0.0003	0.0002	0.000223591		14.7786	0.0002	0.0001	0.000212646		14.7884	0
		37.9884	0.00028	0.0003	0.00022245		14.7884	0.00032	0.0001	0.000213014		14.7981	2e-05
		38.0128	0.00032	0.0003	0.000221315		14.7981	0.00018	0	0.00021274		14.8079	0
		38.0372	0.00022	0.0002	0.000220186		14.8079	0.00028	0.0002	0.000212329		14.8177	0
		38.0616	0.0004	0.0001	0.000219063		14.8177	0.0002	0.0001	0.000211919		14.8274	0
		38.0861	0.00012	0.0001	0.000217947		14.8274	0.00026	0.0001	0.000211511		14.8372	0
		38.1105	0.0003	0.0002	0.000216836		14.8372	0.00024	0.0004	0.000211104		14.8469	0
		38.1349	0.00038	0.0003	0.000215731		14.8469	0.00018	0	0.000210698		14.8567	0
		38.1593	0.00034	0.0003	0.000214632		14.8567	0.00026	0.0003	0.000210294		14.8665	0
		38.1837	0.0003	0.0003	0.000213538		14.8665	0.00028	0.0005	0.000209891		14.8763	0
		38.2081	0.00028	0.0001	0.000212451		14.8763	0.0002	0.0005	0.00020949		14.886	0
		38.2325	0.00012	0.0003	0.000211369		14.886	0.00038	0.0002	0.000209089		14.8958	0
		38.257	0.00024	0.0003	0.000210294		14.8958	0.0002	0.0005	0.00020869		14.9055	0
		38.2814	0.00022	0.0002	0.000209224		14.9055	0.00012	0.0003	0.000208293		14.9153	0
		38.3058	0.00018	0.0003	0.000208159		14.9153	0.00022	0.0001	0.000207897		14.9251	0
		38.3302	0.00022	0.0003	0.000207331		14.9251	0.00026	0.0002	0.000207502		14.9348	0
		38.3546	0.00034	0.0001	0.000207914		14.9348	0.00012	0.0002	0.000207108		14.9446	0
		38.379	0.00032	0.0001	0.000208257		14.9446	0.00026	0.0003	0.000206716		14.9544	0
		38.4034	0.00012	0.0005	0.000207195		14.9544	0.00028	0.0004	0.000206324		14.9641	0
		38.4278	0.00022	0.0001	0.00020637		14.9641	0.00048	0.0002	0.000205935		14.9739	0
		38.4523	0.0003	0.0004	0.000206957		14.9739	0.0001	0.0002	0.000205546		14.9837	0
		38.4767	0.00018	0.0005	0.000207303		14.9837	0.0002	0	0.000205159		14.9934	0
		38.5011	0.00028	0.0002	0.000206245		14.9934	0.00026	0.0002	0.000204773		15.0032	0
		38.5255	0.00024	0.0003	0.000205193		15.0032	0.0001	0.0003	0.000204388		15.013	0
		38.5499	0.0003	0	0.000204146		15.013	0.00018	0.0001	0.000204004		15.0227	0
		38.5743	0.0003	0.0001	0.000203105		15.0227	0.00024	0.0001	0.000203622		15.0325	0
		38.5988	0.0002	0.0001	0.00020207		15.0325	0.00024	0.0003	0.000203241		15.0423	0
		38.6232	0.00016	0.0002	0.00020104		15.0423	0.00018	0.0002	0.000202861		15.052	0
		38.6476	0.00022	0.0001	0.000200015		15.052	0.00024	0.0002	0.000202482		15.0618	0
		38.672	0.00026	0.0003	0.000198996		15.0618	0.00022	0.0001	0.000202104		15.0716	0
		38.6964	0.00018	0.0004	0.000197983		15.0716	0.00016	0.0001	0.000201728		15.0813	0
		38.7208	0.00034	0.0001	0.000196974		15.0813	0.0003	0	0.000201353		15.0911	0
		38.7452	0.00016	0	0.000195972		15.0911	0.00026	0	0.000200978		15.1009	0
		38.7696	0.00028	0.0001	0.000194974		15.1009	0.00022	0.0003	0.000200606		15.1106	0
		38.7941	0.00018	0.0003	0.000193982		15.1106	0.00026	0.0001	0.000200234		15.1204	0
		38.8185	0.00026	0	0.000192995		15.1204	0.0002	0.0003	0.000199863		15.1302	0
		38.8429	0.00012	0.0005	0.000192013		15.1302	0.00026	0.0003	0.000199494		15.1399	0
		38.8673	0.0002	0.0002	0.000191267		15.1399	0.00016	0.0003	0.000199125		15.1497	0
		38.8917	0.0003	0	0.000191933		15.1497	0.00024	0.0003	0.000198758		15.1594	0
		38.9161	0.00032	0.0004	0.000192357		15.1594	0.00028	0.0005	0.000198392		15.1692	0
		38.9406	0.00032	0.0001	0.000191377		15.1692	0.00012	0.0002	0.000198027		15.179	0
		38.965	0.00022	0.0001	0.000190402		15.179	0.00014	0.0004	0.000197663		15.1888	0
		38.9894	0.00018	0.0002	0.000189432		15.1888	0.00014	0.0001	0.0001973		15.1985	0
		39.0138	0.00032	0.0002	0.000188468		15.1985	0.00026	0.0001	0.000196939		15.2083	0
		39.0382	0.0002	0.0001	0.000187508		15.2083	0.00018	0.0004	0.000196578		15.218	0
		39.0626	0.0002	0.0001	0.000186554		15.218	8e-05	0.0004	0.000196859		15.2278	0
		39.087	0.00018	0.0003	0.000185605		15.2278	0.0002	0.0001	0.000197268		15.2376	2e-05
		39.1114	0.00028	0.0002	0.000184661		15.2376	0.0002	0.0002	0.000197035		15.2473	0
		39.1359	0.00022	0.0003	0.000183722		15.2473	0.00014	0	0.000196664		15.2571	0
		39.1603	0.00022	0.0001	0.000182788		15.2571	0.00026	0	0.000196294		15.2669	0
		39.1847	0.00014	0.0001	0.000181859		15.2669	0.00012	0.0004	0.000195926		15.2766	0
		39.2091	0.00034	0.0001	0.000180935		15.2766	0.00018	0.0002	0.000195559		15.2864	0
		39.2335	0.0002	0.0002	0.000180015		15.2864	0.00022	0.0001	0.000195193		15.2962	0
		39.2579	0.00016	0.0002	0.000179101		15.2962	0.00018	0.0004	0.000194828		15.3059	0
		39.2823	0.00018	0.0004	0.000178422		15.3059	0.0004	0.0002	0.000195105		15.3157	0
		39.3068	0.00012	0.0001	0.000179154		15.3157	0.00012	0.0003	0.000195509		15.3255	2e-05
		39.3312	0.00028	0.0003	0.000179644		15.3255	0.00016	0	0.000195913		15.3352	0
		39.3556	0.00024	0.0005	0.00017873		15.3352	0.00024	0.0003	0.000196946		15.345	2e-05
		39.38	0.00018	0.0003	0.00017782		15.345	0.00022	0.0001	0.000197464		15.3548	2e-05
		39.4044	0.00018	0.0001	0.000176916		15.3548	0.00014	0.0001	0.000197201		15.3645	0
		39.4288	0.00024	0.0001	0.000176016		15.3645	0.0002	0.0002	0.000196801		15.3743	0
		39.4532	0.00014	0.0001	0.000175352		15.3743	0.00024	0.0002	0.000196403		15.3841	0
		39.4777	0.00024	0	0.000176099		15.3841	0.00024	0.0001	0.000196006		15.3938	0
		39.5021	0.00022	0.0002	0.000176603		15.3938	0.00016	0.0003	0.000195611		15.4036	0
		39.5265	0.00024	0.0002	0.000175703		15.4036	0.00022	0.0003	0.000195217		15.4134	0
		39.5509	0.0002	0.0001	0.000174808		15.4134	0.00016	0.0004	0.000194825		15.4231	0
		39.5753	0.00024	0.0002	0.000173918		15.4231	0.00012	0.0002	0.000194434		15.4329	0
		39.5997	0.00022	0.0003	0.000173033		15.4329	0.00022	0.0003	0.000194045		15.4427	0
		39.6241	0.00028	0.0006	0.000172152		15.4427	0.0002	0.0003	0.000193657		15.4524	0
		39.6486	0.00024	0.0002	0.000171276		15.4524	0.00012	0.0001	0.00019327		15.4622	0
		39.673	0.0002	0.0001	0.000170405		15.4622	0.00022	0.0003	0.000192885		15.4719	0
		39.6974	0.00022	0.0002	0.000169538		15.4719	0.00018	0.0004	0.000192501		15.4817	0
		39.7218	0.00018	0.0001	0.000168676		15.4817	0.00026	0.0003	0.000192119		15.4915	0
		39.7462	0.00014	0	0.000167818		15.4915	0.00018	0.0001	0.000191738		15.5013	0
		39.7706	0.0001	0.0006	0.000166965		15.5013	0.00016	0.0001	0.000191999		15.511	0
		39.795	0.00012	0.0001	0.000166117		15.511	0.00014	0.0004	0.000192388		15.5208	2e-05
		39.8195	0.00014	0.0004	0.000165273		15.5208	0.0002	0.0001	0.000192135		15.5305	0
		39.8439	0.0002	0.0001	0.000164434		15.5305	0.00016	0.0003	0.000191745		15.5403	0
		39.8683	0.00016	0.0005	0.000163599		15.5403	0.0003	0.0002	0.000191357		15.5501	0
		39.8927	0.0001	0.0001	0.000162768		15.5501	0.00038	0.0002	0.00019097		15.5598	0
		39.9171	0.0001	0.0003	0.000161942		15.5598	0.00012	0.0002	0.000190584		15.5696	0
		39.9415	0.00014	0.0002	0.000161121		15.5696	0.00018	0.0003	0.0001902		15.5794	0
		39.9659	0.00022	0.0003	0.000160303		15.5794	0.00016	0.0002	0.000190458		15.5891	0
		39.9903	0.00022	0.0002	0.00015949		15.5891	0.00012	0.0001	0.000190844		15.5989	2e-05
		40.0148	2e-05	0.0003	0.000158682		15.5989	0.00012	0.0002	0.000190588		15.6087	0
		40.0392	0.00018	0.0002	0.000157878		15.6087	0.00018	0.0002	0.000190195		15.6184	0
		40.0636	0.00022	0	0.000157078		15.6184	0.00018	0	0.000189804		15.6282	0
		40.088	0.00014	0.0001	0.000156282		15.6282	0.00024	0.0001	0.000189414		15.638	0
		40.1124	0.00016	0.0004	0.00015549		15.638	0.00018	0.0001	0.000189025		15.6477	0
		40.1368	0.00022	0.0002	0.000154703		15.6477	0.00022	0.0002	0.000188638		15.6575	0
		40.1613	0.00026	0	0.00015392		15.6575	0.00012	0	0.000188253		15.6673	0
		40.1857	0.00018	0.0003	0.000153141		15.6673	0.00012	0.0003	0.000187869		15.677	0
		40.2101	8e-05	0.0002	0.000152366		15.677	0.0002	0.0002	0.000187487		15.6868	0
		40.2345	0.00016	0.0002	0.000151595		15.6868	0.00022	0.0003	0.000187746		15.6966	0
		40.2589	0.00014	0	0.000150829		15.6966	0.00014	0	0.000188134		15.7063	2e-05
		40.2833	0.00022	0.0004	0.000150066		15.7063	0.00016	0.0002	0.00018788		15.7161	0
		40.3077	0.00024	0.0003	0.000149308		15.7161	0.00028	0.0004	0.000187489		15.7259	0
		40.3321	0.00018	0.0003	0.000148553		15.7259	0.00012	0.0003	0.000187099		15.7356	0
		40.3566	6e-05	0.0002	0.000147803		15.7356	0.00018	0.0003	0.000186711		15.7454	0
		40.381	0.00012	0.0001	0.000147056		15.7454	0.00026	0.0003	0.000186324		15.7552	0
		40.4054	0.0001	0.0001	0.000146314		15.7552	0.00024	0.0001	0.000185939		15.7649	0
		40.4298	0.00012	0.0002	0.000145575		15.7649	0.00018	0.0004	0.000185556		15.7747	0
		40.4542	8e-05	0	0.000144841		15.7747	6e-05	0.0001	0.000185174		15.7844	0
		40.4786	0.00018	0.0002	0.00014411		15.7844	0.00016	0.0004	0.000184793		15.7942	0
		40.5031	0.00016	0.0001	0.000143383		15.7942	0.00024	0.0001	0.000184414		15.804	0
		40.5275	0.0002	0.0002	0.00014266		15.804	0.0002	0	0.000184036		15.8138	0
		40.5519	0.0002	0.0002	0.000141941		15.8138	0.00018	0.0002	0.00018366		15.8235	0
		40.5763	0.00012	0.0002	0.000141226		15.8235	0.00028	0.0003	0.000183285		15.8333	0
		40.6007	0.00018	0.0002	0.000140514		15.8333	0.00026	0.0002	0.000183552		15.843	0
		40.6251	0.00014	0	0.000139806		15.843	0.00014	0.0001	0.000183948		15.8528	2e-05
		40.6495	0.00016	0.0006	0.000139102		15.8528	0.00012	0.0003	0.000183701		15.8626	0
		40.6739	0.00016	0	0.000138402		15.8626	0.00032	0.0001	0.000183318		15.8723	0
		40.6984	0.00016	0.0003	0.000137705		15.8723	0.0002	0.0001	0.000182936		15.8821	0
		40.7228	0.00018	0.0002	0.000137012		15.8821	0.00024	0	0.000182555		15.8919	0
		40.7472	0.00018	0.0002	0.000136323		15.8919	0.0002	0.0002	0.000182176		15.9016	0
		40.7716	0.0002	0.0002	0.000135868		15.9016	0.00014	0.0003	0.000181798		15.9114	0
		40.796	0.0002	0	0.000136823		15.9114	0.00016	0.0001	0.000182063		15.9212	0
		40.8204	0.00014	0.0001	0.000137534		15.9212	0.00014	0.0006	0.000182456		15.9309	2e-05
		40.8448	0.00024	0.0001	0.00013684		15.9309	0.00014	0.0003	0.000182206		15.9407	0
		40.8693	6e-05	0.0003	0.00013615		15.9407	0.00016	0.0004	0.00018182		15.9505	0
		40.8937	0.00012	0.0001	0.000135464		15.9505	0.00014	0.0002	0.000181436		15.9602	0
		40.9181	0.00012	0	0.000134781		15.9602	0.00024	0.0003	0.000181053		15.97	0
		40.9425	0.00018	0.0001	0.000134102		15.97	0.00024	0.0006	0.000180671		15.9798	0
		40.9669	0.00016	0.0004	0.000133426		15.9798	0.00026	0	0.000180932		15.9895	0
		40.9913	0.00022	0.0001	0.000132754		15.9895	0.00022	0.0006	0.000181321		15.9993	2e-05
		41.0157	0.0001	0.0005	0.000132085		15.9993	0.00022	0.0002	0.000181068		16.0091	0
		41.0402	0.00026	0.0002	0.00013142		16.0091	0.00026	0.0004	0.000180678		16.0188	0
		41.0646	0.00014	0.0001	0.000130759		16.0188	0.0004	0.0001	0.00018029		16.0286	0
		41.089	0.0001	0.0003	0.000130101		16.0286	0.0003	0.0002	0.000179904		16.0384	0
		41.1134	8e-05	0	0.000129447		16.0384	0.00028	0.0003	0.000179519		16.0481	0
		41.1378	0.0003	0	0.000128796		16.0481	0.0002	0.0003	0.000179135		16.0579	0
		41.1622	0.00022	0.0005	0.000128148		16.0579	0.00028	0.0001	0.000178754		16.0677	0
		41.1866	0.00014	0.0002	0.000127504		16.0677	0.00028	0.0002	0.000178373		16.0774	0
		41.2111	0.00012	0.0002	0.000126864		16.0774	0.00022	0	0.000177995		16.0872	0
		41.2355	0.00012	0.0001	0.000126226		16.0872	0.00028	0.0003	0.000177617		16.0969	0
		41.2599	0.00014	0.0002	0.000125592		16.0969	0.00012	0.0003	0.000177242		16.1067	0
		41.2843	0.00016	0	0.000124962		16.1067	0.00024	0.0001	0.000176868		16.1165	0
		41.3087	0.0001	0.0001	0.000124335		16.1165	0.00024	0	0.000176495		16.1262	0
		41.3331	0.00016	0	0.000123711		16.1262	0.00032	0.0002	0.000176124		16.136	0
		41.3575	0.00012	0.0002	0.000123321		16.136	0.00016	0.0002	0.000175755		16.1458	0
		41.382	0.00014	0	0.00012434		16.1458	0.00022	0	0.000175387		16.1556	0
		41.4064	0.00012	0.0001	0.000125116		16.1556	0.00028	0.0005	0.00017502		16.1653	0
		41.4308	8e-05	0.0001	0.000124486		16.1653	0.00024	0.0002	0.000174655		16.1751	0
		41.4552	2e-05	0.0001	0.00012386		16.1751	0.00014	0.0002	0.000174291		16.1848	0
		41.4796	0.00018	0	0.000123237		16.1848	0.00018	0.0001	0.000173929		16.1946	0
		41.504	0.0002	0.0001	0.000122617		16.1946	0.00016	0.0003	0.000173568		16.2044	0
		41.5284	0.00016	0.0002	0.000122		16.2044	0.0001	0.0002	0.000173208		16.2141	0
		41.5528	0.00018	0.0003	0.000121387		16.2141	0.00014	0	0.00017285		16.2239	0
		41.5773	0.00012	0.0001	0.000120777		16.2239	0.00012	0.0001	0.000172494		16.2337	0
		41.6017	8e-05	0	0.00012017		16.2337	0.0001	0.0002	0.000172138		16.2434	0
		41.6261	6e-05	0.0001	0.000119566		16.2434	0.0001	0.0003	0.000171784		16.2532	0
		41.6505	0.0002	0	0.000118966		16.2532	0.00022	0.0002	0.000171432		16.263	0
		41.6749	0.00012	0	0.000118369		16.263	0.0002	0.0003	0.000171081		16.2727	0
		41.6993	8e-05	0.0004	0.000117774		16.2727	0.00018	0.0004	0.000170731		16.2825	0
		41.7238	0.00018	0.0002	0.000117184		16.2825	0.00018	0	0.000170382		16.2923	0
		41.7482	0.0001	0	0.000116596		16.2923	0.00022	0.0002	0.000170035		16.302	0
		41.7726	0.0001	0.0003	0.000116011		16.302	0.0002	0.0003	0.000169689		16.3118	0
		41.797	0.0001	0.0001	0.00011543		16.3118	4e-05	0.0003	0.000169345		16.3216	0
		41.8214	0.00018	0.0003	0.000114851		16.3216	0.00018	0.0003	0.000169001		16.3313	0
		41.8458	6e-05	0.0002	0.000114506		16.3313	0.00018	0.0002	0.000168659		16.3411	0
		41.8702	6e-05	0.0004	0.00011557		16.3411	0.0003	0.0004	0.000168319		16.3509	0
		41.8946	0.00024	0.0002	0.000116391		16.3509	0.00018	0	0.000167979		16.3606	0
		41.9191	0.00018	0.0001	0.000115806		16.3606	0.00014	0.0002	0.000167641		16.3704	0
		41.9435	0.00016	0.0004	0.000115223		16.3704	0.00036	0	0.000167304		16.3802	0
		41.9679	0.00032	0	0.000114644		16.3802	0.00012	0	0.000166968		16.3899	0
		41.9923	0.00012	0	0.000114068		16.3899	0.0001	0	0.000166634		16.3997	0
		42.0167	8e-05	0.0003	0.000113495		16.3997	0.00018	0.0001	0.000166301		16.4094	0
		42.0411	0.0002	0.0001	0.000112925		16.4094	0.00012	0.0004	0.000165969		16.4192	0
		42.0656	0.00014	0.0001	0.000112358		16.4192	0.00012	0.0007	0.000165638		16.429	0
		42.09	0.0001	0.0002	0.000111794		16.429	0.00024	0.0001	0.000165308		16.4387	0
		42.1144	6e-05	0	0.000111233		16.4387	0.00014	0.0001	0.00016498		16.4485	0
		42.1388	0.00014	0.0002	0.000110675		16.4485	0.00026	0.0004	0.000164652		16.4583	0
		42.1632	0.0001	0	0.00011035		16.4583	0.0002	0.0003	0.000164326		16.4681	0
		42.1876	0.0002	0.0001	0.000111435		16.4681	0.00024	0.0002	0.000164001		16.4778	0
		42.212	4e-05	0	0.000112275		16.4778	0.0001	0	0.000163678		16.4876	0
		42.2364	4e-05	0	0.00011171		16.4876	0.00022	0	0.000163355		16.4973	0
		42.2609	0.00014	0.0003	0.000111147		16.4973	0.00014	0.0003	0.000163034		16.5071	0
		42.2853	8e-05	0.0002	0.000110588		16.5071	0.00014	0.0002	0.000162713		16.5169	0
		42.3097	6e-05	0.0001	0.000110032		16.5169	0.00022	0.0002	0.000162394		16.5266	0
		42.3341	0.00018	0.0002	0.000109478		16.5266	0.00012	0.0001	0.000162076		16.5364	0
		42.3585	0.00018	0.0001	0.000108928		16.5364	0.00014	0	0.000161759		16.5462	0
		42.3829	8e-05	0.0002	0.00010838		16.5462	0.00012	0.0001	0.000161443		16.5559	0
		42.4073	0.00012	0.0003	0.000107835		16.5559	0.00018	0.0001	0.000161128		16.5657	0
		42.4318	0.00012	0.0002	0.000107294		16.5657	0.00012	0.0001	0.000160815		16.5755	0
		42.4562	0.00014	0.0002	0.000106755		16.5755	0.00016	0.0002	0.000160502		16.5852	0
		42.4806	0.00014	0	0.000106219		16.5852	0.0002	0	0.000160191		16.595	0
		42.505	8e-05	0.0002	0.000105686		16.595	0.00016	0.0002	0.00015988		16.6048	0
		42.5294	0.00012	0.0004	0.000105155		16.6048	0.00016	0.0002	0.000159571		16.6145	0
		42.5538	4e-05	0.0001	0.000104628		16.6145	6e-05	0.0001	0.000159903		16.6243	0
		42.5782	0	0.0001	0.000104103		16.6243	0.00022	0.0001	0.000161004		16.6341	2e-05
		42.6027	0.00018	0.0002	0.000103581		16.6341	0.0001	0.0003	0.000161589		16.6438	2e-05
		42.6271	8e-05	0.0002	0.000103062		16.6438	0.0001	0.0002	0.000162034		16.6536	0
		42.6515	0.00012	0.0001	0.000102776		16.6536	0.0002	0.0004	0.000162469		16.6634	2e-05
		42.6759	0.0002	0.0002	0.000103899		16.6634	0.0002	0	0.000162261		16.6731	0
		42.7003	0.0002	0.0001	0.000104778		16.6731	0.00018	0.0001	0.000161916		16.6829	0
		42.7247	0.00012	0.0003	0.000104251		16.6829	0.00012	0	0.000161573		16.6927	0
		42.7491	0.00014	0.0003	0.000103726		16.6927	6e-05	0	0.000161231		16.7024	0
		42.7736	8e-05	0.0001	0.000103204		16.7024	0.00026	0	0.000160891		16.7122	0
		42.798	8e-05	0.0002	0.000102916		16.7122	0.00016	0.0001	0.000160551		16.7219	0
		42.8224	8e-05	0.0001	0.000104037		16.7219	0.00016	0.0003	0.000160214		16.7317	0
		42.8468	6e-05	0.0001	0.000104913		16.7317	0.00012	0.0001	0.000159877		16.7415	0
		42.8712	0.00012	0	0.000104383		16.7415	0.0001	0.0002	0.000160183		16.7512	0
		42.8956	0.00014	0.0002	0.000103856		16.7512	0.0002	0.0002	0.000160616		16.761	2e-05
		42.92	0.0001	0	0.000103332		16.761	0.00024	0.0001	0.000160408		16.7708	0
		42.9445	6e-05	0.0002	0.000102811		16.7708	0.0001	0.0003	0.000160062		16.7806	0
		42.9689	0.0001	0.0002	0.000102292		16.7806	0.00024	0.0002	0.000159718		16.7903	0
		42.9933	8e-05	0	0.000101776		16.7903	0.00014	0.0001	0.000159376		16.8001	0
		43.0177	6e-05	0.0001	0.000101263		16.8001	0.00028	0.0001	0.000159034		16.8098	0
		43.0421	0.00014	0.0001	0.000100753		16.8098	0.0001	0.0003	0.000158695		16.8196	0
		43.0665	6e-05	0.0002	0.000100245		16.8196	0.0002	0.0001	0.000158356		16.8294	0
		43.0909	0.0001	0.0002	9.97406e-05		16.8294	0.00014	0.0004	0.000158019		16.8391	0
		43.1153	0.00016	0.0002	9.92384e-05		16.8391	0.00018	0.0002	0.000157684		16.8489	0
		43.1398	0.0001	0.0004	9.87389e-05		16.8489	0.00014	0.0003	0.000157349		16.8587	0
		43.1642	6e-05	0.0002	9.82421e-05		16.8587	0.00012	0.0001	0.000157016		16.8684	0
		43.1886	8e-05	0	9.7748e-05		16.8684	0.00022	0	0.000156685		16.8782	0
		43.213	0.00022	0.0001	9.72564e-05		16.8782	0.00028	0.0001	0.000156354		16.888	0
		43.2374	6e-05	0.0002	9.67675e-05		16.888	0.00012	0.0002	0.000156025		16.8977	0
		43.2618	0.00012	0	9.62813e-05		16.8977	0.00026	0	0.000155698		16.9075	0
		43.2863	8e-05	0.0003	9.57976e-05		16.9075	0.0001	0	0.000155372		16.9173	0
		43.3107	0.0001	0.0002	9.53165e-05		16.9173	0.00022	0.0001	0.000155047		16.927	0
		43.3351	0.0001	0.0003	9.48379e-05		16.927	0.0001	0.0003	0.000154723		16.9368	0
		43.3595	6e-05	0.0001	9.4362e-05		16.9368	6e-05	0	0.0001544		16.9466	0
		43.3839	0.0002	0.0001	9.38885e-05		16.9466	0.0003	0.0001	0.000154079		16.9563	0
		43.4083	8e-05	0	9.34176e-05		16.9563	0.00016	0.0001	0.0001544		16.9661	0
		43.4327	0.00014	0.0003	9.29492e-05		16.9661	0.0001	0.0004	0.000154849		16.9759	2e-05
		43.4571	6e-05	0.0001	9.24833e-05		16.9759	0.00022	0	0.000154655		16.9856	0
		43.4816	8e-05	0.0003	9.20199e-05		16.9856	0.00022	0.0001	0.000154325		16.9954	0
		43.506	8e-05	0.0002	9.15589e-05		16.9954	0.00014	0.0005	0.000153996		17.0052	0
		43.5304	6e-05	0	9.11004e-05		17.0052	0.00014	0.0002	0.000153668		17.0149	0
		43.5548	2e-05	0.0001	9.06443e-05		17.0149	0.00014	0.0002	0.000153341		17.0247	0
		43.5792	6e-05	0.0001	9.01907e-05		17.0247	0.0002	0.0001	0.000154364		17.0344	0
		43.6036	0.00016	0.0003	8.97395e-05		17.0344	0.0002	0.0001	0.000155654		17.0442	4e-05
		43.6281	8e-05	0.0001	8.92907e-05		17.0442	0.0001	0.0002	0.000155593		17.054	0
		43.6525	0.00014	0	8.90747e-05		17.054	0.00012	0.0002	0.000155241		17.0637	0
		43.6769	0.00014	0.0001	9.02674e-05		17.0637	0.00016	0.0004	0.000155532		17.0735	0
		43.7013	6e-05	0	9.12157e-05		17.0735	0.00016	0.0004	0.000156591		17.0833	2e-05
		43.7257	8e-05	0	9.07572e-05		17.0833	8e-05	0.0003	0.000157136		17.0931	2e-05
		43.7501	0.0001	0.0001	9.03012e-05		17.0931	0.00022	0.0001	0.0001569		17.1028	0
		43.7745	8e-05	0.0001	8.98477e-05		17.1028	0.0001	0.0001	0.000156528		17.1126	0
		43.7989	0.00012	0.0002	8.93965e-05		17.1126	0.00014	0.0002	0.000156157		17.1223	0
		43.8234	0.00012	0.0001	8.89478e-05		17.1223	8e-05	0	0.000155788		17.1321	0
		43.8478	0.00012	0.0001	8.85015e-05		17.1321	0.00022	0	0.000155421		17.1419	0
		43.8722	0.00014	0	8.80575e-05		17.1419	0.0002	0.0001	0.000155055		17.1516	0
		43.8966	0.00014	0.0002	8.7616e-05		17.1516	8e-05	0.0005	0.000154692		17.1614	0
		43.921	0.0001	0.0001	8.71768e-05		17.1614	0.0003	0.0001	0.00015433		17.1712	0
		43.9454	0.00014	0.0002	8.67399e-05		17.1712	0.00014	0.0001	0.000153969		17.1809	0
		43.9698	6e-05	0	8.63054e-05		17.1809	0.00016	0	0.000153611		17.1907	0
		43.9943	0.0001	0.0001	8.58732e-05		17.1907	0.0001	0.0001	0.000153254		17.2005	0
		44.0187	0.00014	0	8.56736e-05		17.2005	0.00016	0.0003	0.000152899		17.2102	0
		44.0431	0.0001	0.0002	8.68828e-05		17.2102	0.00014	0	0.000152545		17.22	0
		44.0675	4e-05	0.0001	8.78474e-05		17.22	0.00014	0	0.000152193		17.2298	0
		44.0919	8e-05	0	8.74052e-05		17.2298	0.00028	0.0002	0.000151843		17.2395	0
		44.1163	4e-05	0	8.69654e-05		17.2395	0.00012	0.0002	0.000152135		17.2493	0
		44.1407	0.00012	0.0002	8.65279e-05		17.2493	0.00018	0.0002	0.000152555		17.2591	2e-05
		44.1652	6e-05	0.0003	8.60928e-05		17.2591	0.0002	0.0004	0.000152334		17.2688	0
		44.1896	2e-05	0	8.56601e-05		17.2688	0.00022	0.0002	0.000151975		17.2786	0
		44.214	8e-05	0.0002	8.52296e-05		17.2786	0.00026	0.0003	0.000151619		17.2884	0
		44.2384	8e-05	0.0001	8.48014e-05		17.2884	0.00018	0	0.000151264		17.2981	0
		44.2628	0.00014	0.0001	8.43756e-05		17.2981	0.0002	0	0.00015091		17.3079	0
		44.2872	6e-05	0.0002	8.3952e-05		17.3079	0.00016	0.0001	0.000150559		17.3177	0
		44.3116	6e-05	0	8.35307e-05		17.3177	0.00026	0.0002	0.000150209		17.3274	0
		44.3361	0.00012	0.0001	8.31116e-05		17.3274	0.0002	0.0001	0.00014986		17.3372	0
		44.3605	4e-05	0.0001	8.26948e-05		17.3372	8e-05	0.0003	0.000149514		17.3469	0
[truncated: 51 more rows]

## Sheet: Supplementary Fig1 (b)
	Only laser			With BDAVBi film			With TBPe film
	Frequency (MHz)	[H]^2 (dB)		Frequency (MHz)	[H]^2 (dB)		Frequency (MHz)	[H]^2 (dB)
	0.001	-9.21015		0.001	-13.3663		0.001	-11.0952
	2.501	-3.03837		2.501	-3.82667		2.501	-3.63318
	5.00099	-0.62387		5.00099	-0.66776		5.00099	-0.495
	7.50099	-1.15587		7.50099	-1.50833		7.50099	-1.38539
	10.001	0		10.001	0		10.001	0
	12.501	-2.01661		12.501	-2.40546		12.501	-2.51759
	15.001	-1.58528		15.001	-1.79262		15.001	-2.05257
	17.501	-1.20099		17.501	-1.41396		17.501	-1.95222
	20.001	-1.40883		20.001	-1.66898		20.001	-2.34499
	22.5009	-1.20272		22.5009	-1.44986		22.5009	-2.35521
	25.0009	-1.09451		25.0009	-1.42367		25.0009	-2.54416
	27.5009	-1.01699		27.5009	-1.34684		27.5009	-2.71908
	30.0009	-0.93331		30.0009	-1.29089		30.0009	-2.91981
	32.5009	-0.87994		32.5009	-1.25928		32.5009	-3.14358
	35.0009	-0.82708		35.0009	-1.24445		35.0009	-3.384
	37.5009	-0.78343		37.5009	-1.23158		37.5009	-3.62761
	40.0009	-0.74156		40.0009	-1.22552		40.0009	-3.86339
	42.5009	-0.68796		42.5009	-1.21211		42.5009	-4.10449
	45.0009	-0.67662		45.0009	-1.2555		45.0009	-4.35612
	47.5009	-0.72693		47.5009	-1.38085		47.5009	-4.70136
	50.0009	-0.69448		50.0009	-1.38632		50.0009	-4.93857
	52.5009	-0.66179		52.5009	-1.38564		52.5009	-5.18161
	55.0009	-0.67288		55.0009	-1.43804		55.0009	-5.45469
	57.5009	-0.66247		57.5009	-1.47562		57.5009	-5.70904
	60.0009	-0.6412		60.0009	-1.50861		60.0009	-5.95882
	62.5009	-0.6256		62.5009	-1.54492		62.5009	-6.19515
	65.0009	-0.61364		65.0009	-1.58245		65.0009	-6.42335
	67.5009	-0.59786		67.5009	-1.61887		67.5009	-6.66919
	70.0009	-0.58187		70.0009	-1.65253		70.0009	-6.89377
	72.5009	-0.56372		72.5009	-1.69651		72.5009	-7.11823
	75.0008	-0.55619		75.0008	-1.74935		75.0008	-7.34998
	77.5008	-0.54759		77.5008	-1.80679		77.5008	-7.57935
	80.0008	-0.54111		80.0008	-1.86492		80.0008	-7.79603
	82.5008	-0.53679		82.5008	-1.92509		82.5008	-8.02629
	85.0008	-0.52878		85.0008	-1.98832		85.0008	-8.24113
	87.5008	-0.52625		87.5008	-2.05339		87.5008	-8.4541
	90.0008	-0.51375		90.0008	-2.11529		90.0008	-8.662
	92.5008	-0.51891		92.5008	-2.2097		92.5008	-8.86981
	95.0008	-0.50942		95.0008	-2.27127		95.0008	-9.09398
	97.5008	-0.50779		97.5008	-2.33511		97.5008	-9.28673
	100.001	-0.49842		100.001	-2.40074		100.001	-9.47838
	102.501	-0.48761		102.501	-2.46017		102.501	-9.68276
	105.001	-0.47952		105.001	-2.52573		105.001	-9.83735
	107.501	-0.47241		107.501	-2.58768		107.501	-10.0282
	110.001	-0.45857		110.001	-2.65323		110.001	-10.2178
	112.501	-0.45899		112.501	-2.72143		112.501	-10.3921
	115.001	-0.45557		115.001	-2.79673		115.001	-10.5701
	117.501	-0.46067		117.501	-2.87562		117.501	-10.7583
	120.001	-0.46323		120.001	-2.9641		120.001	-10.9412
	122.501	-0.48122		122.501	-3.04998		122.501	-11.1264
	125.001	-0.48151		125.001	-3.1367		125.001	-11.3032
	127.501	-0.49784		127.501	-3.23311		127.501	-11.5049
	130.001	-0.51898		130.001	-3.33833		130.001	-11.707
	132.501	-0.53884		132.501	-3.44476		132.501	-11.887
	135.001	-0.55596		135.001	-3.54424		135.001	-12.06
	137.501	-0.56888		137.501	-3.64586		137.501	-12.2512
	140.001	-0.58317		140.001	-3.74336		140.001	-12.4243
	142.501	-0.5973		142.501	-3.84299		142.501	-12.5933
	145.001	-0.61038		145.001	-3.94028		145.001	-12.7564
	147.501	-0.61885		147.501	-4.03864		147.501	-12.9298
	150.001	-0.63231		150.001	-4.128		150.001	-13.1079
	152.501	-0.63757		152.501	-4.22282		152.501	-13.2688
	155.001	-0.64805		155.001	-4.32176		155.001	-13.4283
	157.501	-0.66873		157.501	-4.41997		157.501	-13.5828
	160.001	-0.68115		160.001	-4.51771		160.001	-13.7506
	162.501	-0.70243		162.501	-4.61796		162.501	-13.8894
	165.001	-0.72343		165.001	-4.71891		165.001	-14.0685
	167.501	-0.74174		167.501	-4.82079		167.501	-14.2222
	170.001	-0.76387		170.001	-4.92034		170.001	-14.3745
	172.501	-0.78811		172.501	-5.02578		172.501	-14.5395
	175.001	-0.80499		175.001	-5.13085		175.001	-14.6882
	177.501	-0.8235		177.501	-5.22341		177.501	-14.8237
	180.001	-0.84149		180.001	-5.32773		180.001	-14.9724
	182.501	-0.87057		182.501	-5.43872		182.501	-15.1354
	185.001	-0.88558		185.001	-5.56166		185.001	-15.2813
	187.501	-0.89206		187.501	-5.66943		187.501	-15.4377
	190.001	-0.911		190.001	-5.77665		190.001	-15.5943
	192.501	-0.92162		192.501	-5.88937		192.501	-15.7625
	195.001	-0.94653		195.001	-5.99601		195.001	-15.928
	197.501	-0.965		197.501	-6.10503		197.501	-16.0999
	200.001	-0.97974		200.001	-6.19779		200.001	-16.1895
	202.501	-1.00868		202.501	-6.29452		202.501	-16.2268
	205.001	-1.05055		205.001	-6.39978		205.001	-16.3767
	207.501	-1.09093		207.501	-6.52049		207.501	-16.4809
	210.001	-1.12386		210.001	-6.62021		210.001	-16.5408
	212.501	-1.17159		212.501	-6.75193		212.501	-16.6885
	215.001	-1.18952		215.001	-6.86336		215.001	-16.8556
	217.501	-1.20627		217.501	-6.92825		217.501	-16.8983
	220.001	-1.24527		220.001	-7.01347		220.001	-16.9481
	222.501	-1.26976		222.501	-7.1112		222.501	-17.0374
	225.001	-1.29518		225.001	-7.22341		225.001	-17.2155
	227.501	-1.30513		227.501	-7.34927		227.501	-17.4752
	230.001	-1.32277		230.001	-7.48653		230.001	-17.8327
	232.501	-1.30639		232.501	-7.62438		232.501	-18.3088
	235.001	-1.28395		235.001	-7.73622		235.001	-18.6432
	237.501	-1.26081		237.501	-7.80686		237.501	-18.7672
	240.001	-1.27403		240.001	-7.86595		240.001	-18.7696
	242.501	-1.31414		242.501	-7.918		242.501	-18.7217
	245.001	-1.34805		245.001	-8.01382		245.001	-18.8358
	247.5	-1.37061		247.5	-8.09039		247.5	-18.8106
	250	-1.41216		250	-8.13883		250	-18.7394
	252.5	-1.46556		252.5	-8.14234		252.5	-18.3847
	255	-1.57344		255	-8.29005		255	-18.3203
	257.5	-1.62405		257.5	-8.53942		257.5	-18.8596
	260	-1.61464		260	-8.66644		260	-18.9855
	262.5	-1.59353		262.5	-8.67148		262.5	-18.639
	265	-1.62247		265	-8.74752		265	-18.57
	267.5	-1.71186		267.5	-8.88744		267.5	-18.7611
	270	-1.86248		270	-9.06039		270	-18.9572
	272.5	-1.94499		272.5	-9.21372		272.5	-19.3117
	275	-1.93239		275	-9.31626		275	-19.4682
	277.5	-1.95302		277.5	-9.43983		277.5	-19.4652
	280	-1.98054		280	-9.58318		280	-19.6862
	282.5	-2.02811		282.5	-9.72242		282.5	-19.8272
	285	-2.09695		285	-9.84362		285	-20.1101
	287.5	-2.16523		287.5	-9.97413		287.5	-20.3451
	290	-2.23131		290	-10.0919		290	-20.4902
	292.5	-2.30182		292.5	-10.1437		292.5	-20.4037
	295	-2.36261		295	-10.1726		295	-20.0798
	297.5	-2.5069		297.5	-10.2564		297.5	-19.8768
	300	-2.54298		300	-10.523		300	-20.4627
	302.5	-2.41998		302.5	-10.7565		302.5	-21.0712
	305	-2.34037		305	-10.8297		305	-21.18
	307.5	-2.35167		307.5	-10.9741		307.5	-21.2986
	310	-2.40079		310	-11.0749		310	-21.2746
	312.5	-2.43201		312.5	-11.1082		312.5	-21.1441
	315	-2.48075		315	-11.0672		315	-20.5797
	317.5	-2.54289		317.5	-11.2438		317.5	-20.4152
	320	-2.54511		320	-11.6887		320	-21.4123
	322.5	-2.47027		322.5	-11.9883		322.5	-22.9771
	325	-2.44863		325	-12.0221		325	-23.3085
	327.5	-2.59969		327.5	-12.1532		327.5	-23.3542
	330	-2.73601		330	-12.4037		330	-24.0353
	332.5	-2.83537		332.5	-12.6122		332.5	-24.8367
	335	-2.83506		335	-12.7227		335	-25.5225
	337.5	-2.82254		337.5	-12.7613		337.5	-25.8317
	340	-2.83005		340	-12.6993		340	-25.3118
	342.5	-2.88656		342.5	-12.5784		342.5	-24.458
	345	-2.96498		345	-12.654		345	-24.2187
	347.5	-2.99862		347.5	-12.8389		347.5	-24.5756
	350	-3.00147		350	-13.131		350	-25.808
	352.5	-2.96787		352.5	-13.3946		352.5	-27.355
	355	-2.96953		355	-13.5321		355	-28.3141
	357.5	-3.03904		357.5	-13.7726		357.5	-29.3304
	360	-3.12278		360	-14.0126		360	-30.5499
	362.5	-3.1797		362.5	-14.2482		362.5	-31.7491
	365	-3.14465		365	-14.4949		365	-33.9438
	367.5	-3.09016		367.5	-14.5864		367.5	-35.2243
	370	-3.09798		370	-14.638		370	-34.9936
	372.5	-3.19808		372.5	-14.9917		372.5	-36.3828
	375	-3.19828		375	-15.5915		375	-31.9099
	377.5	-3.03077		377.5	-15.7351		377.5	-25.9306
	380	-2.78097		380	-15.2051		380	-22.5572
	382.5	-2.58539		382.5	-14.5437		382.5	-20.4879
	385	-2.38096		385	-13.7783		385	-18.7924
	387.5	-2.22638		387.5	-12.7462		387.5	-17.068
	390	-2.42003		390	-11.9812		390	-16.4547
	392.5	-2.86269		392.5	-12.4492		392.5	-17.8631
	395	-3.23827		395	-13.5432		395	-20.0994
	397.5	-3.32866		397.5	-13.9032		397.5	-20.1937
	400	-3.08495		400	-12.8555		400	-17.8203

## Sheet: Supplementary Fig 2(a)
		G1-OLED				G2-L-OLED					G2-M-OLED					G2-S-OLED				G3-OLED				G3-FEM-OLED
		Voltage (V)	Current density (mA/cm^2)	Radiance (W/sr m^2)		Voltage (V)	Current density (mA/cm^2)	Radiance (W/sr m^2)			Voltage (V)	Current density (mA/cm^2)	Radiance (W/sr m^2)			Voltage (V)	Current density (mA/cm^2)	Radiance (W/sr m^2)		Voltage (V)	Current density (mA/cm^2)	Radiance (W/sr m^2)		Voltage (V)	Current density (mA/cm^2)	Radiance (W/sr m^2)
		-5	-0.00156	0.00204		-2	-0.70331	0.02324			-2	14.6291	0.07032			-2	-5.47067	0.51991		0	-0.00039858	0		0	-0.001084	0.01458
		-4	-0.00065296	0.00222		-1	-0.19551	0.02769			-1	5.50982	0.03878			-1	-0.97333	0.37136		1	0.0014748	0		1	0.81446	0.04966
		-3	-0.00023968	0.00171		0	-1.16389e-05	0.02808			0	0.000985727	0			0	1.32808e-05	0.38462		2	0.00306	0		2	1.5879	0.02817
		-2	-5.8129e-05	0.00112		1	0.15542	0.02794			1	4.40064	0			1	0.85817	0.6658		2.1	0.0032354	0		2.1	1.6598	0.02546
		-1	-3.3282e-05	0.000716197		2	0.56671	0.02716			2	11.5054	0			2	4.72042	0.30239		2.2	0.0034547	0		2.2	1.6702	0.03374
		0	-1.0753e-05	0.000668451		2.25	0.72062	0.02748			2.25	13.8809	0			2.25	6.33592	0.35014		2.3	0.0035863	0		2.3	1.7204	0.00041062
		1	-2.6248e-06	0.000397887		2.5	0.92671	0.02752			2.5	16.7645	0			2.5	8.12042	0.44033		2.4	0.0053249	0		2.4	1.7743	0.02823
		2	2.7223e-05	0.000290617		2.75	2.23478	0.12697			2.75	21.3764	0.04167			2.75	11.0308	0.54113		2.5	0.017012	0		2.5	1.8297	0.00949
		2.1	-1.1745e-05	0.000273747		3	9.85022	1.28739			3	34.2918	1.18932			3	19.2658	1.51462		2.6	0.089657	0		2.6	1.9577	0.03438
		2.2	7.2704e-05	0		3.25	29.32	4.91612			3.25	59.1245	4.91933			3.25	38.7917	5.46432		2.7	0.38035	0.01687		2.7	2.4259	0.04711
		2.3	0.00017797	0.000385155		3.5	68.8933	12.9092			3.5	106.391	13.6873			3.5	78.4583	13.2894		2.8	1.0883	0.10472		2.8	3.6418	0.23937
		2.4	0.00076616	0.000442451		3.75	136.622	27.0563			3.75	187.691	30.0948			3.75	147.85	27.8521		2.9	2.4708	0.34696		2.9	5.8825	0.69073
		2.5	0.00297	0.000156608		4	232.356	47.7465			4	305.018	54.6914			4	250.425	49.0728		3	4.6376	0.73848		3	9.2744	1.42921
		2.6	0.03286	0.00595		4.25	354.3	73.9186			4.25	458.309	87.3905			4.25	385.2	77.4554		3.1	7.8497	1.35282		3.1	14.203	2.45417
		2.7	0.222	0.05921		4.5	507.144	106.103			4.5	657.673	128.771			4.5	559.417	111.939		3.2	12.341	2.22817		3.2	20.989	3.97887
		2.8	1.0488	0.33423		4.75	696.156	143.947			4.75	915	177.964			4.75	782.683	153.85		3.3	18.534	3.46958		3.3	30.026	6.07972
		2.9	2.9673	1.00586		5	925.656	186.388			5	1241.45	233.813			5	1067.33	201.066		3.4	26.627	5.12479		3.4	41.629	8.84901
		3	6.3622	2.18997		5.25	1202.44	233.427			5.25	1641.55	295.16			5.25	1419.42	253.056		3.5	37.015	7.25747		3.5	56.23	12.4459
		3.1	11.501	3.91521		5.5	1523	284.003			5.5	2127.18	364.61			5.5	1856.5	310.352		3.6	49.93	9.9631		3.6	74.065	16.9341
		3.2	18.453	6.17521		5.75	1896.33	338.47			5.75	2709.73	436.953			5.75	2379.67	368.709		3.7	65.628	13.2735		3.7	95.214	22.3772
		3.3	27.178	8.88085		6	2325	396.119			6	3400.64	515.083			6	3013.5	432.371		3.8	84.293	17.2524		3.8	119.8	28.7752
		3.4	37.503	12.0003		6.25	2813.11	459.781			6.25	4218.64	599.001			6.25	3758.67	501.338		3.9	105.81	21.8679		3.9	147.54	36.2873
		3.5	49.329	15.5017		6.5	3363.67	526.98			6.5	5174.18	691.601			6.5	4643.33	572.958		4	130.06	27.0882		4	178.39	44.5634
		3.6	62.435	19.2896		6.75	3983.78	601.252			6.75	6283.27	787.094			6.75	5673.25	649.883		4.1	157.34	33.1042		4.1	212.41	53.7944
		3.7	76.838	23.3958		7	4675.11	682.598			7	7569.27	894.161			7	6864.67	732.113		4.2	187.28	39.4704		4.2	249.52	64.2986
		3.8	92.249	27.693		7.25	5448.33	771.017			7.25	9047.36	1007.02			7.25	8238.33	819.648		4.3	220.26	46.7916		4.3	290.21	75.7578
		3.9	108.69	32.1493		7.5	6299	866.51			7.5	10732.7	1131.45			7.5	9819.17	912.488		4.4	256.24	54.431		4.4	334.46	88.1718
		4	126.22	37.2423		7.75	7253.56	969.077			7.75	12710.9	1264.56			7.75	11620.8	1013.29		4.5	295.59	62.7071		4.5	382.71	101.859
		4.1	144.92	42.3352		8	8252.33	1089.33			8	14954.5	1412.14			8	13671.7	1122.04		4.6	338.65	71.938		4.6	435.55	117.138
		4.2	164.77	47.4282		8.25	9374.67	1220.19			8.25	17527.3	1574.19			8.25	15996.7	1236.1		4.7	385.42	81.4873		4.7	492.78	133.372
		4.3	185.94	53.1578		8.5	10570.2	1351.05			8.5	20480	1750.7			8.5	18632.5	1360.77		4.8	436.31	91.6732		4.8	554.94	150.879
		4.4	208.45	59.2056		8.75	11115.6	1418.25			8.75	23878.2	1947.48			8.75	21642.5	1493.4		4.9	491.77	102.496		4.9	622.6	169.659
		4.5	232.47	65.2535		9	11115.6	1428.86			9	27760	2167.4			9	25060.8	1636.64		5	552.3	113.955		5	695.65	190.031
		4.6	258.19	71.938		9.25	11116.7	1432.39			9.25	32221.8	2407.58			9.25	28925	1793.15		5.1	616.93	125.732		5.1	774.92	211.994
		4.7	285.6	78.9408							9.5	37335.5	2679.59			9.5	33314.2	1957.61		5.2	687.22	138.465		5.2	860.22	235.231
		4.8	315	86.262							9.75	43185.5	2980.54			9.75	38306.7	2137.98		5.3	763.11	151.516		5.3	952.23	259.741
		4.9	346.58	94.2197							10	49791.8	3385.66			10	43973.3	2331.62		5.4	845.31	165.203		5.4	1051.6	285.842
		5	380.45	102.496							10.25	57492.7	3703.97			10.25	50437.5	2541.17		5.5	933.58	179.208		5.5	1158.7	313.535
		5.1	417.08	111.408							10.5	66008.2	3935.47							5.6	1028.6	193.851		5.6	1273.1	343.775
		5.2	456.23	120.321							10.75	62946.4	2668.02							5.7	1131.2	209.13		5.7	1396.4	372.423
		5.3	498.77	130.189																5.8	1241.2	225.045		5.8	1528.2	401.07
		5.4	544.76	140.056																5.9	1359.4	241.279		5.9	1669.9	439.268
		5.5	592.83	150.242																6	1485.7	258.149		6	1820.9	474.282
		5.6	642.08	156.29																6.1	1621.1	275.656		6.1	1982.5	509.296
		5.7	691.85	170.932																6.2	1766.4	293.8		6.2	2155.9	547.493
		5.8	730.02	175.07																6.3	1921.5	312.262		6.3	2340.2	585.69
		5.9	743.94	176.662																6.4	2087.1	331.042		6.4	2537	627.07
		6	751.68	175.707																6.5	2264.6	350.141		6.5	2747.6	668.451
		6.1	754.32	174.434																6.6	2453.1	372.423		6.6	2971.1	709.831
		6.2	752	172.206																6.7	2654.2	394.704		6.7	3209	754.394
		6.3	746.83	169.659																6.8	2869.1	413.803		6.8	3463.1	798.958
		6.4	740.48	167.113																6.9	3097.2	439.268		6.9	3732.5	846.704
		6.5	734.67	164.248																7	3340.5	461.549		7	4019.6	894.451
		6.6	728.71	161.383																7.1	3598.3	487.014		7.1	4323.7	945.38
		6.7	722.92	157.882																7.2	3872.2	512.479		7.2	4646.6	993.127
		6.8	717.63	154.699																7.3	4163.9	537.944		7.3	4989.9	1044.06
		6.9	711.11	150.879																7.4	4472.5	563.409		7.4	5353	1098.17
		7	703.93	145.468																7.5	4799.4	592.056		7.5	5737.7	1152.28
		7.1	693.93	139.101																7.6	5147.1	620.704		7.6	6146.4	1206.39
		7.2	677.57	128.279																7.7	5514	649.352		7.7	6577.7	1263.69
																				7.8	5903.7	681.183		7.8	7035.8	1320.99
																				7.9	6314.7	709.831		7.9	7518.9	1378.28
																				8	6749.5	744.845		8	8029.1	1438.76
																				8.1	7210.4	776.676		8.1	8570.6	1499.24
																				8.2	7695.9	811.69		8.2	9140.6	1559.72
																				8.3	8208.6	846.704		8.3	9742.7	1623.38
																				8.4	8751.8	884.901		8.4	10380	1687.04
																				8.5	9323.5	923.099		8.5	11052	1753.89
																				8.6	9928.6	961.296		8.6	11768	1820.73
																				8.7	10565	1002.68		8.7	12514	1887.58
																				8.8	11235	1044.06		8.8	13301	1957.61
																				8.9	11949	1085.44		8.9	14134	2030.82
																				9	12693	1130		9	15010	2104.03
																				9.1	13478	1174.56		9.1	15934	2177.24
																				9.2	14308	1222.31		9.2	16912	2253.63
																				9.3	15180	1270.06		9.3	17939	2330.03
																				9.4	16101	1320.99		9.4	19027	2409.61
																				9.5	17068	1371.92		9.5	20169	2489.18
																				9.6	18087	1426.03		9.6	21374	2571.94
																				9.7	19164	1480.14		9.7	22649	2657.89
																				9.8	20295	1537.44		9.8	23989	2743.83
																				9.9	21487	1594.73		9.9	25404	2832.96
																				10	22746	1655.21		10	26901	2922.08
																				10.1	24069	1715.69		10.1	28475	3017.58
																				10.2	25463	1779.35		10.2	30138	3109.89
																				10.3	26939	1846.2		10.3	31901	3214.93
																				10.4	28489	1916.23		10.4	33758	3310.42
																				10.5	30129	1986.25		10.5	35727	3405.92
																				10.6	31854	2059.46		10.6	37801	3501.41
																				10.7	33675	2132.68		10.7	39998	3628.73
																				10.8	35604	2212.25		10.8	42331	3724.23
																				10.9	37635	2291.83		10.9	44798	3851.55
																				11	39781	2374.59		11	47411	3978.87
																				11.1	42056	2460.54		11.1	50192	4074.37
																				11.2	44459	2549.66		11.2	53139	4201.69
																				11.3	47012	2641.97		11.3	56284	4329.01
																				11.4	49706	2740.65		11.4	59620	4456.34
																				11.5	52566	2839.32		11.5	63179	4615.49
																				11.6	55613	2941.18		11.6	66990	4742.82
																				11.7	58841	3049.41		11.7	71052	4901.97
																				11.8	62278	3160.82		11.8	75405	5029.3
																				11.9	65954	3278.59		11.9	80083	5188.45
																				12	69863	3405.92		12	85101	5347.61
																				12.1	74053	3533.24		12.1	90523	5506.76
																				12.2	78528	3660.56		12.2	96363	5697.75
																				12.3	83332	3787.89		12.3	102690	5856.9
																				12.4	88510	3947.04		12.4	109570	6047.89
																				12.5	94072	4106.2		12.5	117130	6238.87
																				12.6	100080	4233.52		12.6	125340	6429.86
																				12.7	106610	4424.51		12.7	134250	6620.85
																				12.8	113820	4583.66		12.8	144040	6811.83
																				12.9	121420	4774.65		12.9	154850	7034.65
																				13	129780	4965.63		13	166620	7225.63
																				13.1	138970	5156.62		13.1	179600	7416.62
																				13.2	149110	5379.44		13.2	194540	7671.27
																				13.3	160290	5602.25		13.3	209980	7512.11
																				13.4	172590	5856.9		13.4	204000	7352.96
																				13.5	186230	6079.72		13.5	203890	7130.14
																				13.6	201480	6366.2		13.6	201490	6939.16
																				13.7	213990	6238.87		13.7	198570	6716.34
																				13.8	211210	6111.55		13.8	195940	6525.35
																				13.9	210220	5952.39		13.9	192950	6302.54
																				14	207930	5793.24		14	189930	6111.55
																				14.1	205250	5602.25		14.1	186780	5888.73
																				14.2	202760	5411.27		14.2	183800	5697.75
																				14.3	199960	5220.28		14.3	181010	5474.93
																				14.4	197030	5061.13		14.4	178340	5315.78
																				14.5	193780	4838.31		14.5	175630	5124.79
																				14.6	190930	4710.99		14.6	173350	4933.8
																				14.7	188290	4551.83		14.7	171170	4774.65
																				14.8	185620	4392.68		14.8	168940	4615.49
																				14.9	183100	4233.52		14.9	166730	4456.34
																				15	180800	4106.2		15	164810	4297.18
																				15.1	178790	3947.04		15.1	163140	4169.86
																				15.2	176620	3819.72		15.2	161500	4010.7
																				15.3	174680	3692.39		15.3	159890	3851.55
																				15.4	172950	3501.41		15.4	158590	3724.23
																				15.5	171510	3469.58		15.5	157180	3501.41
																				15.6	169900	3342.25		15.6	155210	3469.58
																				15.7	168360	3246.76		15.7	154320	3342.25
																				15.8	166980	3138.54		15.8	153420	3246.76
																				15.9	165840	3036.68		15.9	152500	3125.8
																				16	164680	2941.18		16	151630	3014.39
																				16.1	163530	2845.69		16.1	150790	2909.35
																				16.2	162580	2756.56		16.2	150160	2807.49
																				16.3	161550	2670.62		16.3	149490	2708.82
																				16.4	160740	2587.86		16.4	148990	2616.51
																				16.5	159940	2508.28		16.5	148520	2530.56
																				16.6	159290	2431.89		16.6	148260	2447.8
																				16.7	158780	2361.86		16.7	148150	2371.41
																				16.8	158300	2295.01		16.8	147990	2301.38
																				16.9	157980	2231.35		16.9	147950	2237.72
																				17	157780	2174.06		17	148020	2177.24
																				17.1	157530	2116.76		17.1	148210	2126.31
																				17.2	157500	2069.01		17.2	148380	2078.56
																				17.3	157540	2021.27		17.3	148560	2040.37
																				17.4	157620	1979.89		17.4	148700	2005.35
																				17.5	157780	1944.87		17.5	148880	1973.52
																				17.6	157920	1913.04		17.6	148930	1951.24
																				17.7	158130	1884.39		17.7	149010	1928.96
																				17.8	158310	1862.11		17.8	149010	2804.31
																				17.9	158420	1843.01		17.9	149020	3374.08
																				18	158440	1823.92		18	148910	3374.08
																				18.1	158590	1811.18		18.1	148800	3342.25
																				18.2	158600	1798.45
																				18.3	158610	1792.08
																				18.4	158450	1782.54
																				18.5	158440	1776.17
																				18.6	158330	1772.99
																				18.7	158180	1763.44
																				18.8	158100	1763.44
																				18.9	157920	1763.44
																				19	157860	1760.25
																				19.1	157770	1757.07
																				19.2	157680	1753.89
																				19.3	157620	1750.7
																				19.4	157600	1747.52
																				19.5	157640	1744.34
																				19.6	157720	1741.16
																				19.7	157870	1734.79
																				19.8	157960	1725.24
																				19.9	158220	1722.06
																				20	158490	1718.87

## Sheet: Supplementary Fig 2(b)
	TBPe film			G1-OLED			G2-L-OLED			G2-M-OLED			G2-S-OLED			G3-OLED			G3-FEM-OLED			BDAVBi film
	Wavelength (nm)	Intensity (a. u.)		Wavelength (nm)	Intensity (a. u.)		Wavelength (nm)	Intensity (a. u.)		Wavelength (nm)	Intensity (a. u.)		Wavelength (nm)	Intensity (a. u.)		Wavelength (nm)	Intensity (a. u.)		Wavelength (nm)	Intensity (a. u.)		Wavelength (nm)	Intensity (a. u.)
	400	-0.00029803		401	0.0025		400	0.0011		400	0.0009		400	-0.0051		400	0.0021		400	0.0023		400	0.00017604
	401	-7.39843e-05		402	0.0016		401	0.0015		401	0.0014		401	0.0061		401	0.0023		401	0.0025		401	0.000526062
	402	0.000441463		403	0.0021		402	0.0009		402	0.001		402	0.0014		402	0.0025		402	0.0025		402	0.000116351
	403	0.000658875		404	0.0028		403	0.0018		403	0.0018		403	0.0054		403	0.0026		403	0.0028		403	0.00080943
	404	0		405	0.0029		404	0.0013		404	0.0016		404	0.0034		404	0.0024		404	0.0032		404	0.000690113
	405	7.24923e-05		406	0.0023		405	0.0012		405	0.0015		405	-0.0043		405	0.0027		405	0.0033		405	0.000972586
	406	0.00174		407	0.0032		406	0.0032		406	0.0013		406	0.0006		406	0.0031		406	0.0031		406	0.000686017
	407	0.000217251		408	0.0028		407	0.0019		407	0.0015		407	-0.0015		407	0.0031		407	0.0034		407	0.0012
	408	-0.000216458		409	0.0035		408	0.0019		408	0.0018		408	-0.0041		408	0.0034		408	0.0037		408	0.000513873
	409	0.000504596		410	0.0041		409	0.0024		409	0.0019		409	0.0042		409	0.0038		409	0.004		409	0.00251
	410	0.000645841		411	0.0054		410	0.0034		410	0.002		410	-0.0045		410	0.0042		410	0.0043		410	0.00193
	411	0.00115		412	0.0054		411	0.0017		411	0.0021		411	-0.0032		411	0.0046		411	0.0047		411	0.00216
	412	0.002		413	0.0064		412	0.0033		412	0.0044		412	0.0377		412	0.0054		412	0.0053		412	0.00221
	413	0.00229		414	0.0071		413	0.0026		413	0.0046		413	0.0342		413	0.0051		413	0.0058		413	0.00375
	414	0.00251		415	0.0072		414	0.0025		414	0.0037		414	-0.0008		414	0.0065		414	0.0067		414	0.00438
	415	0.00302		416	0.0088		415	0.0038		415	0.0034		415	0.0013		415	0.0068		415	0.0073		415	0.00443
	416	0.00303		417	0.0093		416	0.0028		416	0.004		416	0.0022		416	0.0076		416	0.008		416	0.00677
	417	0.00491		418	0.0099		417	0.004		417	0.0044		417	0.0039		417	0.0101		417	0.0093		417	0.00786
	418	0.00528		419	0.011		418	0.0058		418	0.0051		418	-0.001		418	0.0099		418	0.0103		418	0.00885
	419	0.00493		420	0.0127		419	0.0051		419	0.0053		419	0.0012		419	0.0115		419	0.0116		419	0.01023
	420	0.00508		421	0.0134		420	0.0054		420	0.0057		420	0.0072		420	0.0128		420	0.0128		420	0.01091
	421	0.00538		422	0.0147		421	0.0069		421	0.0068		421	0.0067		421	0.0141		421	0.0143		421	0.01417
	422	0.00678		423	0.0148		422	0.0063		422	0.0075		422	0.0068		422	0.0145		422	0.0165		422	0.01479
	423	0.0066		424	0.0165		423	0.009		423	0.008		423	0.0094		423	0.0161		423	0.0174		423	0.01868
	424	0.00868		425	0.019		424	0.0096		424	0.0089		424	0.0065		424	0.0186		424	0.0201		424	0.02126
	425	0.01044		426	0.0192		425	0.0107		425	0.0096		425	0.0057		425	0.0202		425	0.0226		425	0.02248
	426	0.01219		427	0.0202		426	0.0098		426	0.0107		426	0.0096		426	0.0221		426	0.0246		426	0.02532
	427	0.01073		428	0.0234		427	0.0115		427	0.0114		427	0.0101		427	0.0259		427	0.028		427	0.0289
	428	0.00989		429	0.0243		428	0.012		428	0.0123		428	0.0111		428	0.0258		428	0.0309		428	0.03353
	429	0.01001		430	0.0248		429	0.0138		429	0.0137		429	0.0077		429	0.0285		429	0.035		429	0.04051
	430	0.01395		431	0.0257		430	0.0146		430	0.0149		430	0.0099		430	0.0306		430	0.0389		430	0.04379
	431	0.01724		432	0.0292		431	0.0158		431	0.016		431	0.0215		431	0.033		431	0.0439		431	0.05131
	432	0.01484		433	0.0326		432	0.0184		432	0.017		432	0.0178		432	0.0358		432	0.0494		432	0.06046
	433	0.0176		434	0.0332		433	0.0185		433	0.0188		433	0.0214		433	0.0379		433	0.0551		433	0.06922
	434	0.02067		435	0.0363		434	0.0207		434	0.0215		434	0.0839		434	0.0411		434	0.0625		434	0.07174
	435	0.0258		436	0.0399		435	0.0205		435	0.0225		435	0.0286		435	0.0421		435	0.0719		435	0.08806
	436	0.02888		437	0.0445		436	0.0214		436	0.0247		436	0.0347		436	0.0462		436	0.0811		436	0.09808
	437	0.03054		438	0.0515		437	0.026		437	0.0277		437	0.0343		437	0.0503		437	0.0913		437	0.12355
	438	0.03445		439	0.0528		438	0.0303		438	0.0306		438	0.0425		438	0.0539		438	0.1057		438	0.13651
	439	0.04271		440	0.0613		439	0.0304		439	0.0353		439	0.0438		439	0.0611		439	0.1192		439	0.15434
	440	0.05325		441	0.0716		440	0.0386		440	0.0406		440	0.0604		440	0.0667		440	0.1361		440	0.18083
	441	0.07017		442	0.0878		441	0.0463		441	0.0476		441	0.065		441	0.0768		441	0.1551		441	0.21125
	442	0.0857		443	0.0991		442	0.053		442	0.056		442	0.0741		442	0.0849		442	0.1776		442	0.24519
	443	0.10193		444	0.1189		443	0.0597		443	0.0661		443	0.0862		443	0.1001		443	0.2011		443	0.27627
	444	0.12944		445	0.1448		444	0.0681		444	0.0786		444	0.1056		444	0.1141		444	0.2273		444	0.32229
	445	0.15281		446	0.1711		445	0.0821		445	0.0949		445	0.1239		445	0.1329		445	0.2563		445	0.35796
	446	0.20215		447	0.2018		446	0.1005		446	0.1128		446	0.143		446	0.1565		446	0.2902		446	0.40829
	447	0.2348		448	0.2383		447	0.117		447	0.1327		447	0.1795		447	0.1828		447	0.325		447	0.46765
	448	0.27832		449	0.2771		448	0.1441		448	0.1584		448	0.2039		448	0.2158		448	0.3636		448	0.50426
	449	0.33787		450	0.3325		449	0.1632		449	0.185		449	0.2419		449	0.2535		449	0.4031		449	0.55649
	450	0.382		451	0.3714		450	0.1923		450	0.2162		450	0.2868		450	0.2957		450	0.4411		450	0.63146
	451	0.45275		452	0.4298		451	0.2254		451	0.2528		451	0.3249		451	0.3462		451	0.4855		451	0.66995
	452	0.50294		453	0.4824		452	0.2601		452	0.2897		452	0.3711		452	0.3998		452	0.5268		452	0.71555
	453	0.5866		454	0.5494		453	0.3045		453	0.3288		453	0.4306		453	0.4488		453	0.5699		453	0.75694
	454	0.62913		455	0.6075		454	0.3465		454	0.3684		454	0.4753		454	0.5071		454	0.611		454	0.81902
	455	0.69393		456	0.6691		455	0.3857		455	0.4081		455	0.5319		455	0.5693		455	0.6504		455	0.87026
	456	0.76865		457	0.7477		456	0.4394		456	0.4532		456	0.5946		456	0.6362		456	0.6915		456	0.90903
	457	0.8096		458	0.7963		457	0.4809		457	0.4957		457	0.6547		457	0.6981		457	0.7297		457	0.92491
	458	0.86084		459	0.8548		458	0.5147		458	0.5377		458	0.7138		458	0.7549		458	0.7588		458	0.96333
	459	0.9189		460	0.9168		459	0.5665		459	0.5755		459	0.7789		459	0.8185		459	0.7909		459	0.971
	460	0.94928		461	0.9398		460	0.6023		460	0.6127		460	0.8166		460	0.8583		460	0.8123		460	1
	461	0.96618		462	0.9643		461	0.6462		461	0.6374		461	0.8502		461	0.9034		461	0.8277		461	0.99607
	462	0.99807		463	0.9857		462	0.6662		462	0.6591		462	0.8728		462	0.9303		462	0.8349		462	0.99297
	463	0.98129		464	0.9904		463	0.6938		463	0.6749		463	0.9132		463	0.9512		463	0.8363		463	0.98897
	464	1		465	1		464	0.703		464	0.6827		464	0.9274		464	0.9662		464	0.8317		464	0.96645
	465	0.9455		466	0.9844		465	0.7165		465	0.6882		465	0.9226		465	0.9688		465	0.8247		465	0.94929
	466	0.93638		467	0.9738		466	0.7294		466	0.684		466	0.9533		466	0.9638		466	0.8213		466	0.93445
	467	0.90591		468	0.9416		467	0.7266		467	0.6823		467	0.9193		467	0.9607		467	0.8104		467	0.91636
	468	0.88184		469	0.9206		468	0.7171		468	0.6724		468	0.9217		468	0.9393		468	0.798		468	0.86608
	469	0.84122		470	0.8815		469	0.6967		469	0.657		469	0.8812		469	0.9167		469	0.7835		469	0.84612
	470	0.81863		471	0.854		470	0.6933		470	0.6444		470	0.8826		470	0.8944		470	0.772		470	0.82515
	471	0.77379		472	0.814		471	0.6939		471	0.6331		471	0.946		471	0.8679		471	0.7503		471	0.80276
	472	0.73549		473	0.7874		472	0.6742		472	0.6182		472	0.8109		472	0.839		472	0.75		472	0.79169
	473	0.69391		474	0.7557		473	0.6642		473	0.6086		473	0.8109		473	0.8114		473	0.7431		473	0.76189
	474	0.66606		475	0.7244		474	0.6532		474	0.5955		474	0.7546		474	0.7833		474	0.7404		474	0.7371
	475	0.62299		476	0.7046		475	0.6359		475	0.5906		475	0.7591		475	0.7577		475	0.741		475	0.7441
	476	0.60854		477	0.6723		476	0.6222		476	0.5852		476	0.7483		476	0.7436		476	0.7392		476	0.71436
	477	0.597		478	0.6596		477	0.6177		477	0.5851		477	0.7341		477	0.7223		477	0.7449		477	0.73383
	478	0.59325		479	0.6427		478	0.621		478	0.5872		478	0.7124		478	0.7129		478	0.7517		478	0.73281
	479	0.59163		480	0.6296		479	0.617		479	0.5982		479	0.7237		479	0.7085		479	0.7671		479	0.7271
	480	0.57419		481	0.6414		480	0.6249		480	0.6115		480	0.7245		480	0.7195		480	0.7787		480	0.72169
	481	0.58931		482	0.6469		481	0.6342		481	0.6298		481	0.7076		481	0.7252		481	0.7941		481	0.73259
	482	0.59816		483	0.6534		482	0.6521		482	0.653		482	0.736		482	0.7314		482	0.8184		482	0.77115
	483	0.61627		484	0.6681		483	0.686		483	0.6793		483	0.7401		483	0.7544		483	0.8372		483	0.73631
	484	0.63604		485	0.6849		484	0.7095		484	0.7102		484	0.7659		484	0.7719		484	0.8588		484	0.7859
	485	0.65334		486	0.7006		485	0.7339		485	0.7425		485	0.7997		485	0.8016		485	0.878		485	0.77525
	486	0.69761		487	0.7271		486	0.7636		486	0.78		486	0.8299		486	0.8248		486	0.9049		486	0.78753
	487	0.67664		488	0.7488		487	0.8041		487	0.8096		487	0.8439		487	0.8529		487	0.9234		487	0.79864
	488	0.70482		489	0.7598		488	0.8414		488	0.8487		488	0.8787		488	0.8875		488	0.9457		488	0.80089
	489	0.72439		490	0.7798		489	0.8698		489	0.8827		489	0.9125		489	0.9138		489	0.9627		489	0.8052
	490	0.73176		491	0.7937		490	0.8939		490	0.912		490	0.9097		490	0.942		490	0.9791		490	0.8075
	491	0.74679		492	0.812		491	0.9264		491	0.9419		491	0.9622		491	0.9629		491	0.9894		491	0.81722
	492	0.72373		493	0.8147		492	0.9479		492	0.9622		492	0.9393		492	0.9829		492	0.9946		492	0.79956
	493	0.70624		494	0.8128		493	0.9742		493	0.9795		493	0.9764		493	0.9977		493	0.9984		493	0.80464
	494	0.71775		495	0.809		494	0.9801		494	0.9924		494	0.9756		494	0.9973		494	1		494	0.79215
	495	0.72337		496	0.8143		495	0.9872		495	0.9983		495	0.9822		495	1		495	0.9959		495	0.77631
	496	0.6941		497	0.8009		496	0.98		496	1		496	1		496	0.9988		496	0.9919		496	0.76658
	497	0.69788		498	0.7802		497	1		497	0.997		497	0.9685		497	0.9871		497	0.9844		497	0.76192
	498	0.66912		499	0.7628		498	0.968		498	0.9865		498	0.9598		498	0.9796		498	0.9766		498	0.72063
	499	0.65092		500	0.7421		499	0.959		499	0.9754		499	0.9439		499	0.9655		499	0.9592		499	0.73132
	500	0.62999		501	0.7214		500	0.9543		500	0.9602		500	0.9222		500	0.9417		500	0.9452		500	0.67831
	501	0.59592		502	0.6885		501	0.917		501	0.9402		501	0.8978		501	0.9259		501	0.924		501	0.67572
	502	0.58241		503	0.6752		502	0.8861		502	0.9188		502	0.8557		502	0.901		502	0.9078		502	0.64511
	503	0.53688		504	0.6358		503	0.871		503	0.8954		503	0.8383		503	0.8692		503	0.8864		503	0.62547
	504	0.51862		505	0.607		504	0.8477		504	0.8671		504	0.8105		504	0.8353		504	0.868		504	0.60648
	505	0.48139		506	0.5837		505	0.8082		505	0.842		505	0.7651		505	0.8098		505	0.8489		505	0.58295
	506	0.48356		507	0.5515		506	0.7761		506	0.8118		506	0.757		506	0.7775		506	0.8269		506	0.56682
	507	0.43669		508	0.5288		507	0.7478		507	0.7839		507	0.6969		507	0.739		507	0.8093		507	0.51914
	508	0.4187		509	0.5018		508	0.7138		508	0.7598		508	0.6746		508	0.7139		508	0.7892		508	0.51359
	509	0.38798		510	0.466		509	0.6868		509	0.7372		509	0.6464		509	0.6862		509	0.7728		509	0.49739
	510	0.37957		511	0.4428		510	0.6612		510	0.7138		510	0.605		510	0.6638		510	0.7575		510	0.45516
	511	0.35461		512	0.4331		511	0.6211		511	0.6864		511	0.5759		511	0.6334		511	0.7398		511	0.4544
	512	0.33675		513	0.4136		512	0.599		512	0.6684		512	0.5296		512	0.6077		512	0.7274		512	0.44466
	513	0.31743		514	0.4007		513	0.5734		513	0.6408		513	0.5089		513	0.5923		513	0.713		513	0.44294
	514	0.31606		515	0.3839		514	0.5518		514	0.6397		514	0.5081		514	0.5693		514	0.7032		514	0.42695
	515	0.29176		516	0.3664		515	0.5195		515	0.6272		515	0.483		515	0.5576		515	0.697		515	0.41594
	516	0.30089		517	0.3587		516	0.5122		516	0.6181		516	0.4647		516	0.5414		516	0.6892		516	0.41301
	517	0.26994		518	0.338		517	0.508		517	0.6123		517	0.466		517	0.5317		517	0.6818		517	0.38059
	518	0.27324		519	0.3408		518	0.4905		518	0.6068		518	0.4558		518	0.5135		518	0.6753		518	0.39995
	519	0.27066		520	0.3348		519	0.4838		519	0.6038		519	0.4429		519	0.513		519	0.6705		519	0.38502
	520	0.26212		521	0.3277		520	0.4696		520	0.6021		520	0.4395		520	0.5205		520	0.6661		520	0.35974
	521	0.24802		522	0.3266		521	0.4781		521	0.6025		521	0.4105		521	0.5141		521	0.6655		521	0.38486
	522	0.24513		523	0.322		522	0.4642		522	0.6036		522	0.4202		522	0.5126		522	0.6612		522	0.36633
	523	0.25465		524	0.3222		523	0.4477		523	0.6037		523	0.411		523	0.5133		523	0.6591		523	0.36452
	524	0.24882		525	0.3157		524	0.4531		524	0.6014		524	0.4156		524	0.5148		524	0.6572		524	0.35411
	525	0.24605		526	0.3178		525	0.4406		525	0.5991		525	0.4035		525	0.5153		525	0.6545		525	0.34944
	526	0.25508		527	0.3091		526	0.4343		526	0.5969		526	0.3967		526	0.517		526	0.6476		526	0.34263
	527	0.24511		528	0.3078		527	0.4278		527	0.593		527	0.3859		527	0.5125		527	0.6403		527	0.33906
	528	0.2361		529	0.3058		528	0.4149		528	0.5866		528	0.3899		528	0.5076		528	0.6335		528	0.33315
	529	0.24434		530	0.3033		529	0.4072		529	0.5784		529	0.3747		529	0.5078		529	0.6253		529	0.34208
	530	0.23619		531	0.2972		530	0.3956		530	0.5679		530	0.3691		530	0.5071		530	0.6152		530	0.32731
	531	0.23782		532	0.2981		531	0.3794		531	0.5563		531	0.3586		531	0.4992		531	0.6064		531	0.31139
	532	0.23443		533	0.2835		532	0.3694		532	0.5395		532	0.3483		532	0.4892		532	0.5929		532	0.32445
	533	0.22577		534	0.2842		533	0.3631		533	0.5239		533	0.3442		533	0.4846		533	0.5803		533	0.31288
	534	0.224		535	0.2799		534	0.3381		534	0.5044		534	0.3263		534	0.4741		534	0.5687		534	0.31334
	535	0.21158		536	0.2692		535	0.3308		535	0.4837		535	0.3182		535	0.4606		535	0.5509		535	0.30398
	536	0.21559		537	0.2633		536	0.3124		536	0.4625		536	0.3041		536	0.4473		536	0.537		536	0.28826
	537	0.20268		538	0.2532		537	0.2967		537	0.4427		537	0.2794		537	0.4328		537	0.5203		537	0.27143
	538	0.18064		539	0.2417		538	0.2774		538	0.4195		538	0.2704		538	0.4236		538	0.5062		538	0.27675
	539	0.16916		540	0.2346		539	0.264		539	0.3955		539	0.2593		539	0.4051		539	0.4904		539	0.27369
	540	0.17213		541	0.2247		540	0.2472		540	0.3732		540	0.2501		540	0.3913		540	0.4709		540	0.25849
	541	0.16379		542	0.2157		541	0.238		541	0.3512		541	0.2435		541	0.3777		541	0.4524		541	0.24031
	542	0.15229		543	0.203		542	0.2157		542	0.3288		542	0.2338		542	0.3613		542	0.4336		542	0.25138
	543	0.14627		544	0.1941		543	0.2011		543	0.3058		543	0.2001		543	0.3397		543	0.4138		543	0.24065
	544	0.13508		545	0.1877		544	0.1889		544	0.2844		544	0.2121		544	0.326		544	0.3967		544	0.21895
	545	0.13126		546	0.176		545	0.1727		545	0.2641		545	0.1882		545	0.31		545	0.3763		545	0.22194
	546	0.11467		547	0.1742		546	0.1593		546	0.2443		546	0.1844		546	0.2943		546	0.3607		546	0.21072
	547	0.12372		548	0.1585		547	0.1443		547	0.2247		547	0.1603		547	0.2749		547	0.3421		547	0.20519
	548	0.11269		549	0.1562		548	0.1335		548	0.2085		548	0.1449		548	0.2597		548	0.3282		548	0.18667
	549	0.10108		550	0.1474		549	0.1279		549	0.1907		549	0.1446		549	0.2471		549	0.3108		549	0.19049
	550	0.10015		551	0.1365		550	0.1136		550	0.1766		550	0.1404		550	0.2323		550	0.2935		550	0.17192
	551	0.09587		552	0.1341		551	0.1086		551	0.1619		551	0.1336		551	0.2194		551	0.2815		551	0.16839
	552	0.08496		553	0.1275		552	0.1011		552	0.1524		552	0.116		552	0.2083		552	0.2661		552	0.16913
	553	0.09158		554	0.1206		553	0.0903		553	0.1405		553	0.1242		553	0.1985		553	0.2546		553	0.16323
	554	0.08003		555	0.1203		554	0.0907		554	0.1303		554	0.0984		554	0.1896		554	0.2429		554	0.15749
	555	0.07876		556	0.1057		555	0.0836		555	0.1204		555	0.1102		555	0.1793		555	0.2302		555	0.14338
	556	0.07814		557	0.1097		556	0.0758		556	0.1126		556	0.0848		556	0.1693		556	0.2185		556	0.14293
	557	0.06062		558	0.1016		557	0.0665		557	0.1046		557	0.0792		557	0.1586		557	0.2081		557	0.1376
	558	0.07023		559	0.1003		558	0.0663		558	0.097		558	0.0818		558	0.1534		558	0.1982		558	0.13557
	559	0.07082		560	0.094		559	0.0635		559	0.0907		559	0.0818		559	0.1463		559	0.1893		559	0.12506
	560	0.05865		561	0.0907		560	0.0565		560	0.0844		560	0.0783		560	0.1354		560	0.1792		560	0.11726
	561	0.06748		562	0.0901		561	0.0511		561	0.0791		561	0.0776		561	0.1339		561	0.1706		561	0.12442
	562	0.06276		563	0.0863		562	0.0482		562	0.0743		562	0.065		562	0.1243		562	0.1604		562	0.12461
	563	0.06284		564	0.0847		563	0.0426		563	0.0698		563	0.0576		563	0.121		563	0.1548		563	0.11397
	564	0.05831		565	0.0822		564	0.044		564	0.0652		564	0.0611		564	0.1139		564	0.1484		564	0.11536
	565	0.05525		566	0.0757		565	0.0422		565	0.0604		565	0.0499		565	0.1101		565	0.1426		565	0.11602
	566	0.05272		567	0.0789		566	0.0387		566	0.0569		566	0.0449		566	0.1056		566	0.135		566	0.1225
	567	0.04664		568	0.0774		567	0.0363		567	0.0538		567	0.0455		567	0.1025		567	0.131		567	0.10857
	568	0.05061		569	0.0749		568	0.0351		568	0.0507		568	0.06		568	0.0976		568	0.1229		568	0.10075
	569	0.04971		570	0.0737		569	0.03		569	0.0468		569	0.0456		569	0.0923		569	0.1179		569	0.10524
	570	0.04704		571	0.0724		570	0.0319		570	0.0444		570	0.0433		570	0.0896		570	0.1139		570	0.10097
	571	0.04965		572	0.0666		571	0.0284		571	0.0417		571	0.0392		571	0.0845		571	0.1081		571	0.09454
	572	0.04088		573	0.0678		572	0.0273		572	0.0391		572	0.0353		572	0.0821		572	0.1027		572	0.10555
	573	0.04564		574	0.0632		573	0.0266		573	0.0356		573	0.0401		573	0.0776		573	0.0969		573	0.08989
	574	0.04094		575	0.0604		574	0.0232		574	0.0337		574	0.0295		574	0.0749		574	0.0923		574	0.08752
	575	0.03907		576	0.0589		575	0.0232		575	0.0312		575	0.0316		575	0.0724		575	0.0883		575	0.07985
	576	0.03913		577	0.062		576	0.0209		576	0.0285		576	0.0284		576	0.0689		576	0.0844		576	0.08437
	577	0.03707		578	0.0566		577	0.0207		577	0.0266		577	0.0264		577	0.0642		577	0.081		577	0.07515
	578	0.03494		579	0.0552		578	0.0174		578	0.0251		578	0.0262		578	0.0625		578	0.0767		578	0.08741
	579	0.03518		580	0.0563		579	0.0182		579	0.023		579	0.0259		579	0.0585		579	0.0725		579	0.08153
	580	0.03471		581	0.0495		580	0.0152		580	0.0221		580	0.0422		580	0.0564		580	0.0698		580	0.0799
	581	0.03346		582	0.0506		581	0.0152		581	0.0192		581	0.0208		581	0.0534		581	0.0667		581	0.07083
	582	0.0368		583	0.0494		582	0.0138		582	0.0176		582	0.0138		582	0.0513		582	0.0634		582	0.07705
	583	0.02432		584	0.0491		583	0.0144		583	0.016		583	0.0201		583	0.0475		583	0.0609		583	0.07805
	584	0.02904		585	0.0415		584	0.0114		584	0.0147		584	0.0154		584	0.0439		584	0.0577		584	0.07057
	585	0.0268		586	0.0415		585	0.0103		585	0.0134		585	0.0143		585	0.0432		585	0.0543		585	0.07243
	586	0.02531		587	0.0381		586	0.0093		586	0.0121		586	0.0078		586	0.0394		586	0.0513		586	0.06081
	587	0.02434		588	0.0392		587	0.0103		587	0.0109		587	0.0137		587	0.0364		587	0.0492		587	0.06976
	588	0.02462		589	0.036		588	0.0082		588	0.0091		588	0.0062		588	0.035		588	0.0463		588	0.06509
	589	0.02114		590	0.0362		589	0.0083		589	0.0084		589	0.0113		589	0.0334		589	0.0435		589	0.06381
	590	0.0217		591	0.0332		590	0.0086		590	0.0075		590	0.0083		590	0.0315		590	0.0419		590	0.05604
	591	0.02234		592	0.0307		591	0.0072		591	0.0065		591	0.0013		591	0.0291		591	0.0389		591	0.05587
	592	0.01609		593	0.0299		592	0.0048		592	0.0056		592	0.0017		592	0.0269		592	0.0368		592	0.04966
	593	0.01267		594	0.0273		593	0.0065		593	0.005		593	-0.0002		593	0.026		593	0.0355		593	0.04927
	594	0.02229		595	0.0262		594	0.0039		594	0.004		594	0.005		594	0.0239		594	0.0329		594	0.0464
	595	0.01436		596	0.0249		595	0.0043		595	0.0032		595	-0.0002		595	0.0235		595	0.0317		595	0.0492
	596	0.01594		597	0.026		596	0.0062		596	0.0027		596	0.0014		596	0.0211		596	0.0298		596	0.04623
	597	0.01225		598	0.0217		597	0.0033		597	0.002		597	0.0015		597	0.0202		597	0.028		597	0.04601
	598	0.01279		599	0.0238		598	0.0024		598	0.0013		598	0.0015		598	0.0179		598	0.0265		598	0.0491
	599	0.01729		600	0.0203		599	0.0024		599	0.0009		599	-0.0002		599	0.0179		599	0.0255		599	0.0432
	600	0.01461		601	0.0205		600	0.0033		600	0.0005		600	-0.0018		600	0.0173		600	0.024		600	0.04498
	601	0.01297		602	0.0191		601	0.0019		601	0.0005		601	-0.0003		601	0.0158		601	0.023		601	0.03499
	602	0.01128		603	0.0197		602	0.0013		602	-0.0002		602	-0.0034		602	0.0147		602	0.0216		602	0.03642
	603	0.00912		604	0.0182		603	0.0019		603	-0.0009		603	-0.0019		603	0.0135		603	0.0202		603	0.04028
	604	0.00656		605	0.0178		604	0.0005		604	-0.0013		604	-0.0018		604	0.013		604	0.019		604	0.0332
	605	0.00821		606	0.0161		605	0.0012		605	-0.0012		605	-0.0057		605	0.0132		605	0.0181		605	0.03452
	606	0.0159		607	0.0157		606	0.0003		606	-0.0019		606	-0.007		606	0.0115		606	0.017		606	0.0313
	607	0.00925		608	0.0132		607	0		607	-0.0017		607	-0.0067		607	0.0112		607	0.0164		607	0.03553
	608	0.000408241		609	0.014		608	0.0012		608	-0.0027		608	-0.0065		608	0.0102		608	0.0158		608	0.02729
	609	0.00332		610	0.014		609	0		609	-0.0028		609	-0.0077		609	0.0104		609	0.0149		609	0.02764
	610	0.00799		611	0.0129		610	0.0007		610	-0.0028		610	0.001		610	0.0095		610	0.0143		610	0.0281
	611	0.01452		612	0.0119		611	-0.0004		611	-0.0032		611	-0.0045		611	0.0086		611	0.0134		611	0.0228
	612	0.00692		613	0.0139		612	-0.0009		612	-0.0034		612	-0.0052		612	0.0087		612	0.0126		612	0.02616
	613	0.00526		614	0.0106		613	-0.0003		613	-0.0035		613	-0.0053		613	0.0087		613	0.0122		613	0.02594
	614	0.01245		615	0.0115		614	0.0011		614	-0.0037		614	-0.0147		614	0.0075		614	0.0118		614	0.02233
	615	0.00723		616	0.0098		615	-0.0011		615	-0.0039		615	-0.0087		615	0.0075		615	0.0112		615	0.02771
	616	0.000915578		617	0.0084		616	-0.0004		616	-0.0039		616	-0.0081		616	0.0077		616	0.0105		616	0.0274
	617	0.0028		618	0.0095		617	-0.0016		617	-0.0044		617	-0.0058		617	0.0069		617	0.0101		617	0.02376
	618	0.00379		619	0.0098		618	-0.002		618	-0.0049		618	-0.0032		618	0.0066		618	0.0098		618	0.02074
	619	0.00289		620	0.0091		619	-0.0007		619	-0.0041		619	-0.0083		619	0.0062		619	0.0091		619	0.02251
	620	0.000489529		621	0.008		620	0.0001		620	-0.005		620	0.0033		620	0.0058		620	0.0087		620	0.01517
	621	0.00248		622	0.0076		621	-0.0016		621	-0.005		621	-0.0048		621	0.0057		621	0.0086		621	0.01897
	622	0.00202		623	0.0074		622	-0.0024		622	-0.0049		622	-0.0125		622	0.0054		622	0.0082		622	0.01606
	623	0.00461		624	0.0076		623	-0.0019		623	-0.0052		623	-0.0085		623	0.0047		623	0.008		623	0.02078
	624	0.00572		625	0.0069		624	-0.0021		624	-0.0054		624	-0.0075		624	0.0051		624	0.0079		624	0.02528
	625	0.00211		626	0.0068		625	-0.0012		625	-0.0056		625	-0.0181		625	0.0043		625	0.0071		625	0.01725
	626	0.00268		627	0.0068		626	-0.0019		626	-0.0056		626	-0.0146		626	0.0039		626	0.0069		626	0.02178
	627	0.00652		628	0.0046		627	-0.0029		627	-0.006		627	-0.0113		627	0.0048		627	0.0067		627	0.01911
	628	-0.000553536		629	0.0055		628	-0.0016		628	-0.0064		628	-0.0087		628	0.004		628	0.0064		628	0.02164
	629	0		630	0.0061		629	-0.0025		629	-0.0063		629	-0.0076		629	0.004		629	0.006		629	0.02108
	630	0		631	0.0058		630	-0.002		630	-0.0061		630	-0.0126		630	0.0036		630	0.0059		630	0.02185
	631	0		632	0.0042		631	-0.0023		631	-0.0068		631	-0.0076		631	0.0036		631	0.0056		631	0.02125
	632	0		633	0.004		632	-0.0009		632	-0.0067		632	-0.0095		632	0.0032		632	0.0056		632	0.0202
	633	0		634	0.0041		633	-0.002		633	-0.0067		633	-0.0016		633	0.0033		633	0.0052		633	0.01052
	634	0		635	0.0047		634	-0.0029		634	-0.0067		634	-0.0169		634	0.0036		634	0.0047		634	0.01603
	635	0		636	0.0047		635	-0.0029		635	-0.0067		635	-0.0115		635	0.0031		635	0.0047		635	0.01434
	636	0		637	0.004		636	-0.0017		636	-0.0067		636	-0.0134		636	0.0029		636	0.0044		636	0.0186
	637	0		638	0.0018		637	-0.003		637	-0.007		637	-0.0157		637	0.0028		637	0.0043		637	0.01125
	638	0		639	0.0046		638	-0.0018		638	-0.007		638	-0.0092		638	0.0024		638	0.004		638	0.00728
	639	0		640	0.0046		639	-0.0028		639	-0.0074		639	-0.0054		639	0.0025		639	0.004		639	0.00951
	640	0		641	0.003		640	-0.0031		640	-0.0072		640	-0.0083		640	0.0028		640	0.0037		640	0.01824
	641	0		642	0.0033		641	-0.0041		641	-0.0074		641	-0.0088		641	0.0027		641	0.0038		641	0.01201
	642	0		643	0.0011		642	-0.0033		642	-0.0074		642	-0.0052		642	0.0022		642	0.0035		642	0.00722
	643	0		644	0.0033		643	-0.003		643	-0.0078		643	-0.0145		643	0.0018		643	0.0032		643	0.0096
	644	0		645	0.0017		644	-0.004		644	-0.0066		644	-0.0086		644	0.0019		644	0.0032		644	0.01204
	645	0		646	0.0039		645	-0.0036		645	-0.0075		645	-0.0108		645	0.0021		645	0.0029		645	0.0111
	646	0		647	0.0015		646	-0.0031		646	-0.0077		646	0.0105		646	0.0019		646	0.0027		646	0.00475
	647	0		648	0.0008		647	-0.0041		647	-0.0079		647	-0.015		647	0.0014		647	0.0026		647	0.00604
	648	0		649	0.0019		648	-0.0033		648	-0.0078		648	-0.0173		648	0.0019		648	0.0026		648	0.00554
	649	0		650	0.0018		649	-0.0036		649	-0.0083		649	-0.0115		649	0.0018		649	0.0023		649	0.01312
	650	0		651	0.0013		650	-0.0032		650	-0.0083		650	-0.0108		650	0.0014		650	0.0024		650	0.01016
				652	0.0006		651	-0.0025		651	-0.0083		651	-0.0183		651	0.0015		651	0.0023
				653	0.0013		652	-0.0032		652	-0.0086		652	-0.0153		652	0.0016		652	0.0022
				654	0.0011		653	-0.003		653	-0.0085		653	-0.0144		653	0.0012		653	0.0023
				655	0.0009		654	-0.004		654	-0.0089		654	-0.0171		654	0.0012		654	0.0018
				656	-0.0006		655	-0.0034		655	-0.0089		655	-0.0102		655	0.0007		655	0.0019
				657	0.001		656	-0.0031		656	-0.009		656	-0.006		656	0.0007		656	0.0016
				658	-0.0004		657	-0.0035		657	-0.0091		657	-0.0183		657	0.0011		657	0.0016
				659	0.0005		658	-0.0045		658	-0.0087		658	-0.0108		658	0.0007		658	0.0014
				660	-0.0001		659	-0.0049		659	-0.009		659	-0.0144		659	0.0009		659	0.0015
				661	0.0007		660	-0.0043		660	-0.0093		660	-0.0162		660	0.001		660	0.0014
				662	-0.0003		661	-0.003		661	-0.0092		661	-0.0106		661	0.0009		661	0.0016
				663	-0.0002		662	-0.0041		662	-0.0088		662	-0.0162		662	0.0007		662	0.0013
				664	-0.0004		663	-0.0042		663	-0.0092		663	-0.014		663	0.0005		663	0.0012
				665	-0.0004		664	-0.005		664	-0.0094		664	-0.0138		664	0.001		664	0.001
				666	-0.0013		665	-0.0036		665	-0.0094		665	-0.0133		665	0.0009		665	0.0011
				667	-0.0002		666	-0.004		666	-0.0097		666	-0.0141		666	0.0006		666	0.0009
				668	0.0008		667	-0.0041		667	-0.0096		667	-0.0182		667	0.0008		667	0.001
				669	-0.0017		668	-0.0051		668	-0.0099		668	-0.0128		668	0.0005		668	0.001
				670	-0.0008		669	-0.0045		669	-0.0099		669	-0.0136		669	0.0005		669	0.0009
				671	-0.0012		670	-0.0039		670	-0.0102		670	-0.0193		670	0.0007		670	0.0009
				672	-0.0017		671	-0.005		671	-0.01		671	-0.0136		671	0.0004		671	0.0006
				673	-0.0012		672	-0.0056		672	-0.0101		672	-0.0115		672	0.0007		672	0.0008
				674	-0.001		673	-0.005		673	-0.0099		673	-0.0162		673	0.0004		673	0.0008
				675	-0.0021		674	-0.0044		674	-0.0104		674	-0.0116		674	0.0001		674	0.0006
				676	-0.0015		675	-0.0051		675	-0.0099		675	-0.0155		675	0.0004		675	0.0006
				677	-0.003		676	-0.0052		676	-0.0104		676	-0.0147		676	0		676	0.0007
				678	-0.0023		677	-0.0055		677	-0.0101		677	-0.0144		677	0.0004		677	0.0006
				679	-0.002		678	-0.0053		678	-0.0102		678	-0.0139		678	0.0004		678	0.0004
				680	-0.0014		679	-0.0053		679	-0.0106		679	-0.0145		679	0		679	0.0005
				681	-0.0019		680	-0.0047		680	-0.0106		680	-0.0205		680	0.0001		680	0.0003
				682	-0.0025		681	-0.0065		681	-0.0106		681	-0.0224		681	0.0005		681	0.0006
				683	-0.0031		682	-0.0048		682	-0.0106		682	-0.0216		682	0.0002		682	0.0006
				684	-0.0021		683	-0.0053		683	-0.0106		683	-0.0179		683	0.0002		683	0.0003
				685	-0.0035		684	-0.0042		684	-0.011		684	-0.0178		684	0.0004		684	0.0002
				686	-0.0017		685	-0.0058		685	-0.011		685	-0.0188		685	0.0004		685	0.0002
				687	-0.0035		686	-0.0055		686	-0.0113		686	-0.0252		686	0.0004		686	0.0002
				688	-0.0026		687	-0.0044		687	-0.011		687	-0.014		687	-0.0004		687	0.0001
				689	-0.0024		688	-0.0036		688	-0.0112		688	-0.0154		688	-0.0002		688	0.0001
				690	-0.0025		689	-0.0054		689	-0.0113		689	-0.0192		689	-0.0002		689	0.0002
				691	-0.0018		690	-0.0048		690	-0.0112		690	-0.0178		690	0.0001		690	0.0003
				692	-0.0017		691	-0.0056		691	-0.0113		691	-0.0127		691	-0.0001		691	0.0001
				693	-0.0021		692	-0.0045		692	-0.0117		692	-0.0235		692	-0.0006		692	0.0001
				694	-0.0023		693	-0.0056		693	-0.0118		693	-0.0203		693	-0.0001		693	-0.0002
				695	-0.0021		694	-0.0057		694	-0.0116		694	-0.0227		694	-0.0002		694	0.0001
				696	-0.0019		695	-0.0063		695	-0.0119		695	-0.0214		695	-0.0002		695	0.0002
				697	-0.0032		696	-0.0044		696	-0.0115		696	-0.0125		696	0		696	0
				698	-0.0027		697	-0.0044		697	-0.0118		697	-0.0192		697	-0.0003		697	0
				699	-0.0037		698	-0.0057		698	-0.0121		698	-0.0144		698	-0.0001		698	-0.0001
				700	-0.0029		699	-0.0037		699	-0.0121		699	-0.0214		699	0.0002		699	0
				701	-0.0031		700	-0.0043		700	-0.012		700	-0.0261		700	-0.0001		700	-0.0001
				702	-0.0025		701	-0.0071		701	-0.012		701	-0.019		701	0.0001		701	-0.0003
				703	-0.0026		702	-0.0057		702	-0.0124		702	-0.0146		702	-0.0003		702	-0.0001
				704	-0.0028		703	-0.0051		703	-0.0123		703	-0.0168		703	0.0001		703	-0.0001
				705	-0.0038		704	-0.0051		704	-0.0122		704	-0.0143		704	-0.0004		704	-0.0001
				706	-0.0027		705	-0.0051		705	-0.0123		705	-0.0195		705	0		705	-0.0003
				707	-0.0029		706	-0.005		706	-0.0122		706	-0.0178		706	-0.0001		706	-0.0002
				708	-0.0031		707	-0.0051		707	-0.0124		707	-0.0267		707	-0.0002		707	-0.0002
				709	-0.0028		708	-0.0065		708	-0.0125		708	-0.024		708	-0.0006		708	-0.0002
				710	-0.0029		709	-0.0053		709	-0.0128		709	-0.0207		709	-0.0001		709	-0.0002
				711	-0.0039		710	-0.0064		710	-0.0126		710	-0.0105		710	-0.0006		710	-0.0002
				712	-0.0028		711	-0.0057		711	-0.0128		711	-0.0135		711	-0.0006		711	-0.0003
				713	-0.0014		712	-0.0052		712	-0.0126		712	-0.023		712	-0.0003		712	-0.0004
				714	-0.0025		713	-0.0062		713	-0.0129		713	-0.0216		713	-0.0001		713	-0.0002
				715	-0.0035		714	-0.0058		714	-0.0129		714	-0.0175		714	-0.0003		714	-0.0002
				716	-0.0024		715	-0.0058		715	-0.0131		715	-0.0207		715	-0.0007		715	-0.0002
				717	-0.0022		716	-0.0077		716	-0.0135		716	-0.0171		716	-0.0003		716	-0.0003
				718	-0.0036		717	-0.007		717	-0.0134		717	-0.0164		717	-0.0005		717	-0.0003
				719	-0.0025		718	-0.0064		718	-0.0136		718	-0.0241		718	-0.0007		718	-0.0002
				720	-0.0033		719	-0.0077		719	-0.0139		719	-0.0242		719	-0.0005		719	-0.0003
				721	-0.0051		720	-0.006		720	-0.014		720	-0.0184		720	-0.0006		720	-0.0003
				722	-0.0043		721	-0.0063		721	-0.0137		721	-0.0207		721	0		721	-0.0004
				723	-0.0017		722	-0.007		722	-0.0135		722	-0.0175		722	-0.0008		722	-0.0003
				724	-0.0048		723	-0.0066		723	-0.0142		723	-0.0259		723	-0.0001		723	-0.0006
				725	-0.0038		724	-0.0059		724	-0.0142		724	-0.0229		724	-0.0004		724	-0.0003
				726	-0.0048		725	-0.0076		725	-0.014		725	-0.0178		725	-0.0001		725	-0.0004
				727	-0.0046		726	-0.0069		726	-0.0143		726	-0.0163		726	-0.0006		726	-0.0004
				728	-0.0046		727	-0.0089		727	-0.0145		727	-0.019		727	-0.0005		727	-0.0005
				729	-0.0035		728	-0.0066		728	-0.0147		728	-0.0258		728	-0.001		728	-0.0005
				730	-0.0036		729	-0.0054		729	-0.0149		729	-0.0252		729	-0.0001		729	-0.0005
				731	-0.0051		730	-0.0073		730	-0.0149		730	-0.0236		730	-0.0003		730	-0.0002
				732	-0.0033		731	-0.0094		731	-0.0147		731	-0.0194		731	-0.0005		731	-0.0004
				733	-0.0037		732	-0.007		732	-0.0152		732	-0.0223		732	-0.0009		732	-0.0005
				734	-0.0046		733	-0.0067		733	-0.0156		733	-0.027		733	-0.0003		733	-0.0006
				735	-0.004		734	-0.0068		734	-0.015		734	-0.0243		734	-0.0005		734	-0.0006
				736	-0.0031		735	-0.0069		735	-0.0151		735	-0.0182		735	-0.0002		735	-0.0006
				737	-0.0032		736	-0.0071		736	-0.0155		736	-0.022		736	-0.0008		736	-0.0005
				738	-0.0046		737	-0.006		737	-0.0156		737	-0.0194		737	-0.0008		737	-0.0004
				739	-0.0043		738	-0.007		738	-0.0159		738	-0.0294		738	-0.0009		738	-0.0004
				740	-0.0039		739	-0.0063		739	-0.016		739	-0.0254		739	-0.0011		739	-0.0005
				741	-0.0049		740	-0.0077		740	-0.0158		740	-0.0185		740	-0.0007		740	-0.0004
				742	-0.0054		741	-0.0092		741	-0.0162		741	-0.0313		741	-0.0002		741	-0.0006
				743	-0.0023		742	-0.0069		742	-0.0163		742	-0.0255		742	-0.0006		742	-0.0005
				744	-0.0041		743	-0.0063		743	-0.016		743	-0.0188		743	-0.0005		743	-0.0006
				745	-0.0047		744	-0.0063		744	-0.0161		744	-0.0267		744	-0.0008		744	-0.0006
				746	-0.0048		745	-0.0063		745	-0.0164		745	-0.0239		745	-0.0003		745	-0.0007
				747	-0.0039		746	-0.0072		746	-0.0168		746	-0.0388		746	-0.0008		746	-0.0007
				748	-0.0058		747	-0.0064		747	-0.0168		747	-0.03		747	-0.0009		747	-0.0007
				749	-0.0045		748	-0.0072		748	-0.0167		748	-0.0218		748	0.0002		748	-0.0005
				750	-0.0057		749	-0.0074		749	-0.0167		749	-0.0249		749	-0.0001		749	-0.0006
				751	-0.0059		750	-0.0092		750	-0.0172		750	-0.0199		750	-0.0009		750	-0.0006
				752	-0.005		751	-0.0083		751	-0.0172		751	-0.0242		751	-0.0009		751	-0.0006
				753	-0.0029		752	-0.0083		752	-0.0177		752	-0.0348		752	-0.0008		752	-0.0007
				754	-0.0057		753	-0.0064		753	-0.0173		753	-0.0297		753	0.0002		753	-0.0007
				755	-0.0048		754	-0.0086		754	-0.0174		754	-0.0266		754	-0.0009		754	-0.0008
				756	-0.0052		755	-0.0087		755	-0.0171		755	-0.0296		755	-0.0007		755	-0.0005
				757	-0.0046		756	-0.0067		756	-0.0178		756	-0.0322		756	-0.0007		756	-0.0007
				758	-0.0047		757	-0.0079		757	-0.0176		757	-0.0211		757	-0.0008		757	-0.0007
				759	-0.0052		758	-0.0071		758	-0.0179		758	-0.0306		758	-0.0005		758	-0.0006
				760	-0.0041		759	-0.0088		759	-0.0177		759	-0.032		759	-0.0005		759	-0.0007
				761	-0.004		760	-0.0079		760	-0.0183		760	-0.0194		760	-0.0008		760	-0.0007
				762	-0.0034		761	-0.0078		761	-0.0186		761	-0.0244		761	-0.0008		761	-0.0009
				763	-0.0068		762	-0.0083		762	-0.0185		762	-0.0259		762	-0.0011		762	-0.0008
				764	-0.0053		763	-0.008		763	-0.0186		763	-0.0232		763	-0.001		763	-0.0008
				765	-0.0026		764	-0.0083		764	-0.0185		764	-0.0309		764	-0.001		764	-0.0008
				766	-0.0048		765	-0.0068		765	-0.0185		765	-0.0224		765	-0.0011		765	-0.0008
				767	-0.0045		766	-0.0089		766	-0.0188		766	-0.0179		766	-0.0005		766	-0.0008
				768	-0.0058		767	-0.008		767	-0.019		767	-0.0255		767	-0.0005		767	-0.0007
				769	-0.0059		768	-0.01		768	-0.0187		768	-0.0301		768	-0.0009		768	-0.001
				770	-0.0052		769	-0.0073		769	-0.0192		769	-0.0269		769	-0.0006		769	-0.0009
				771	-0.0047		770	-0.0099		770	-0.0191		770	-0.0302		770	-0.0005		770	-0.0008
				772	-0.0047		771	-0.0086		771	-0.0193		771	-0.0232		771	-0.0012		771	-0.0009
				773	-0.0048		772	-0.0082		772	-0.0194		772	-0.0176		772	-0.0005		772	-0.0007
				774	-0.0061		773	-0.0082		773	-0.0196		773	-0.0369		773	-0.0007		773	-0.0008
				775	-0.0044		774	-0.0073		774	-0.0202		774	-0.0271		774	-0.0008		774	-0.0008
				776	-0.0056		775	-0.0103		775	-0.0197		775	-0.0313		775	-0.0007		775	-0.0008
				777	-0.0049		776	-0.0074		776	-0.0198		776	-0.0276		776	-0.0008		776	-0.0008
				778	-0.0046		777	-0.0066		777	-0.0199		777	-0.0214		777	-0.0009		777	-0.001
				779	-0.0049		778	-0.0103		778	-0.0201		778	-0.0268		778	-0.0006		778	-0.0009
				780	-0.0048		779	-0.0092		779	-0.0203		779	-0.0407		779	-0.0007		779	-0.0007
				781	-0.0049		780	-0.0083		780	-0.0205		780	-0.0266		780	-0.0006		780	-0.0012
				782	-0.0051		781	-0.0085		781	-0.0209		781	-0.0284		781	-0.0011		781	-0.0009
				783	-0.0044		782	-0.0106		782	-0.0203		782	-0.0294		782	-0.0008		782	-0.001
				784	-0.0058		783	-0.0065		783	-0.0211		783	-0.0306		783	-0.0015		783	-0.001
				785	-0.0048		784	-0.0073		784	-0.0206		784	-0.0193		784	-0.0016		784	-0.001
				786	-0.0045		785	-0.0103		785	-0.021		785	-0.0351		785	-0.001		785	-0.0009
				787	-0.0034		786	-0.0083		786	-0.0211		786	-0.0356		786	-0.001		786	-0.0008
				788	-0.0067		787	-0.0083		787	-0.0213		787	-0.0252		787	-0.001		787	-0.0009
				789	-0.0051		788	-0.0114		788	-0.0216		788	-0.0311		788	-0.0013		788	-0.001
				790	-0.0065		789	-0.0098		789	-0.0217		789	-0.035		789	-0.001		789	-0.001
				791	-0.0052		790	-0.0086		790	-0.0218		790	-0.041		790	-0.0014		790	-0.001
				792	-0.0045		791	-0.0102		791	-0.0215		791	-0.0269		791	-0.0016		791	-0.0009
				793	-0.0051		792	-0.0115		792	-0.0216		792	-0.0298		792	-0.0008		792	-0.0011
				794	-0.0067		793	-0.0093		793	-0.0217		793	-0.0346		793	-0.0013		793	-0.001
				795	-0.0077		794	-0.0104		794	-0.022		794	-0.0318		794	-0.0002		794	-0.0009
				796	-0.0052		795	-0.0106		795	-0.0222		795	-0.0443		795	-0.0009		795	-0.001
				797	-0.0052		796	-0.0082		796	-0.0223		796	-0.0234		796	-0.0001		796	-0.0013
				798	-0.0052		797	-0.0101		797	-0.0224		797	-0.0158		797	-0.0009		797	-0.001
				799	-0.0052		798	-0.0102		798	-0.0223		798	-0.0235		798	-0.0011		798	-0.0012
				800	-0.0052		799	-0.0081		799	-0.0224		799	-0.0306		799	-0.0004		799	-0.0012
							800	-0.0114		800	-0.0225		800	-0.034		800	-0.0013		800	-0.001

## Sheet: Supplementary Fig 2(c)
	G1-OLED				G2-L-OLED				G2-M-OLED				G2-S-OLED				G3-OLED				G3-FEM-OLED
	Voltage (V)	Current efficiency (cd/A)			Voltage (V)	Current efficiency (cd/A)			Voltage (V)	Current efficiency (cd/A)			Voltage (V)	Current efficiency (cd/A)			Voltage (V)	Current efficiency (cd/A)			Voltage (V)	Current efficiency (cd/A)
	-5	-27.72			-2	-0.78			-2	-0.13			-2	-2.12			0	0			0	-350.53
	-4	-71.86			-1	-3.35			-1	-0.19			-1	-8.51			1	0			1	1.59
	-3	-150.22			0	-57031.7			0	0			0	645103			2	0			2	0.46
	-2	-406.02			1	4.25			1	0			1	17.31			2.1	0			2.1	0.4
	-1	-453.18			2	1.13			2	0			2	1.43			2.2	0			2.2	0.53
	0	-1309.18			2.25	0.9			2.25	0			2.25	1.23			2.3	0			2.3	0.01
	1	-3205			2.5	0.7			2.5	0			2.5	1.21			2.4	0			2.4	0.41
	2	225.25			2.75	1.34			2.75	0.05			2.75	1.1			2.5	0			2.5	0.13
	2.1	-491.37			3	3.09			3	0.93			3	1.75			2.6	0			2.6	0.46
	2.2	0			3.25	3.95			3.25	2.24			3.25	3.14			2.7	1.09			2.7	0.51
	2.3	45.58			3.5	4.43			3.5	3.45			3.5	3.78			2.8	2.36			2.8	1.71
	2.4	12.19			3.75	4.68			3.75	4.28			3.75	4.19			2.9	3.44			2.9	3.07
	2.5	1.11			4	4.84			4	4.8			4	4.36			3	3.9			3	4.02
	2.6	3.83			4.25	4.93			4.25	5.12			4.25	4.48			3.1	4.22			3.1	4.5
	2.7	5.64			4.5	4.95			4.5	5.25			4.5	4.46			3.2	4.42			3.2	4.95
	2.8	6.72			4.75	4.89			4.75	5.22			4.75	4.39			3.3	4.58			3.3	5.28
	2.9	7.16			5	4.76			5	5.05			5	4.2			3.4	4.7			3.4	5.55
	3	7.26			5.25	4.59			5.25	4.84			5.25	3.98			3.5	4.8			3.5	5.77
	3.1	7.19			5.5	4.41			5.5	4.59			5.5	3.72			3.6	4.89			3.6	5.96
	3.2	7.05			5.75	4.22			5.75	4.33			5.75	3.47			3.7	4.95			3.7	6.12
	3.3	6.9			6	4.04			6	4.07			6	3.21			3.8	5.01			3.8	6.26
	3.4	6.76			6.25	3.87			6.25	3.81			6.25	2.98			3.9	5.06			3.9	6.4
	3.5	6.63			6.5	3.71			6.5	3.58			6.5	2.76			4	5.1			4	6.51
	3.6	6.51			6.75	3.57			6.75	3.36			6.75	2.56			4.1	5.13			4.1	6.62
	3.7	6.42			7	3.45			7	3.17			7	2.38			4.2	5.16			4.2	6.71
	3.8	6.33			7.25	3.35			7.25	2.99			7.25	2.22			4.3	5.18			4.3	6.81
	3.9	6.26			7.5	3.25			7.5	2.83			7.5	2.07			4.4	5.2			4.4	6.88
	4	6.2			7.75	3.16			7.75	2.67			7.75	1.94			4.5	5.2			4.5	6.95
	4.1	6.14			8	3.12			8	2.53			8	1.83			4.6	5.19			4.6	7
	4.2	6.08			8.25	3.07			8.25	2.41			8.25	1.73			4.7	5.17			4.7	7.05
	4.3	6.03			8.5	3.02			8.5	2.3			8.5	1.63			4.8	5.14			4.8	7.09
	4.4	5.98			8.75	3.01			8.75	2.19			8.75	1.54			4.9	5.1			4.9	7.11
	4.5	5.93			9	3.04			9	2.09			9	1.46			5	5.05			5	7.13
	4.6	5.88			9.25	3.05			9.25	2.01			9.25	1.38			5.1	4.99			5.1	7.13
	4.7	5.83							9.5	1.93			9.5	1.31			5.2	4.93			5.2	7.13
	4.8	5.78							9.75	1.86			9.75	1.24			5.3	4.86			5.3	7.11
	4.9	5.73							10	1.82			10	1.18			5.4	4.78			5.4	7.09
	5	5.68							10.25	1.72			10.25	1.12			5.5	4.7			5.5	7.06
	5.1	5.63							10.5	1.6							5.6	4.61			5.6	7.01
	5.2	5.57							10.75	1.14							5.7	4.53			5.7	6.97
	5.3	5.5															5.8	4.44			5.8	6.83
	5.4	5.43															5.9	4.35			5.9	6.85
	5.5	5.34															6	4.25			6	6.78
	5.6	5.13															6.1	4.16			6.1	6.7
	5.7	5.21															6.2	4.07			6.2	6.62
	5.8	5.06															6.3	3.98			6.3	6.53
	5.9	5.01															6.4	3.89			6.4	6.44
	6	4.93															6.5	3.8			6.5	6.34
	6.1	4.88															6.6	3.71			6.6	6.24
	6.2	4.83															6.7	3.63			6.7	6.13
	6.3	4.79															6.8	3.54			6.8	6.03
	6.4	4.76															6.9	3.46			6.9	5.92
	6.5	4.71															7	3.38			7	5.81
	6.6	4.67															7.1	3.31			7.1	5.69
	6.7	4.61															7.2	3.23			7.2	5.58
	6.8	4.55															7.3	3.16			7.3	5.46
	6.9	4.48															7.4	3.09			7.4	5.35
	7	4.36															7.5	3.02			7.5	5.23
	7.1	4.23															7.6	2.95			7.6	5.12
	7.2	3.99															7.7	2.88			7.7	5
																	7.8	2.82			7.8	4.89
																	7.9	2.76			7.9	4.78
																	8	2.7			8	4.67
																	8.1	2.64			8.1	4.56
																	8.2	2.58			8.2	4.45
																	8.3	2.53			8.3	4.34
																	8.4	2.47			8.4	4.24
																	8.5	2.42			8.5	4.14
																	8.6	2.37			8.6	4.03
																	8.7	2.32			8.7	3.94
																	8.8	2.27			8.8	3.84
																	8.9	2.22			8.9	3.75
																	9	2.18			9	3.65
																	9.1	2.13			9.1	3.56
																	9.2	2.09			9.2	3.47
																	9.3	2.05			9.3	3.39
																	9.4	2.01			9.4	3.3
																	9.5	1.97			9.5	3.22
																	9.6	1.93			9.6	3.14
																	9.7	1.89			9.7	3.06
																	9.8	1.85			9.8	2.98
																	9.9	1.82			9.9	2.91
																	10	1.78			10	2.83
																	10.1	1.75			10.1	2.76
																	10.2	1.71			10.2	2.69
																	10.3	1.68			10.3	2.62
																	10.4	1.65			10.4	2.56
																	10.5	1.61			10.5	2.49
																	10.6	1.58			10.6	2.43
																	10.7	1.55			10.7	2.36
																	10.8	1.52			10.8	2.3
																	10.9	1.49			10.9	2.24
																	11	1.46			11	2.18
																	11.1	1.43			11.1	2.12
																	11.2	1.4			11.2	2.07
																	11.3	1.38			11.3	2.01
																	11.4	1.35			11.4	1.96
																	11.5	1.32			11.5	1.9
																	11.6	1.3			11.6	1.85
																	11.7	1.27			11.7	1.79
																	11.8	1.24			11.8	1.74
																	11.9	1.22			11.9	1.69
																	12	1.19			12	1.64
																	12.1	1.17			12.1	1.59
																	12.2	1.14			12.2	1.54
																	12.3	1.11			12.3	1.49
																	12.4	1.09			12.4	1.44
																	12.5	1.06			12.5	1.39
																	12.6	1.04			12.6	1.34
																	12.7	1.01			12.7	1.28
																	12.8	0.99			12.8	1.23
																	12.9	0.96			12.9	1.18
																	13	0.94			13	1.13
																	13.1	0.91			13.1	1.08
																	13.2	0.88			13.2	1.03
																	13.3	0.86			13.3	0.93
																	13.4	0.83			13.4	0.94
																	13.5	0.8			13.5	0.91
																	13.6	0.77			13.6	0.9
																	13.7	0.71			13.7	0.88
																	13.8	0.71			13.8	0.87
																	13.9	0.69			13.9	0.85
																	14	0.68			14	0.84
																	14.1	0.67			14.1	0.82
																	14.2	0.65			14.2	0.81
																	14.3	0.64			14.3	0.79
																	14.4	0.63			14.4	0.78
																	14.5	0.61			14.5	0.76
																	14.6	0.6			14.6	0.74
																	14.7	0.59			14.7	0.73
																	14.8	0.58			14.8	0.71
																	14.9	0.57			14.9	0.7
																	15	0.55			15	0.68
																	15.1	0.54			15.1	0.67
																	15.2	0.53			15.2	0.65
																	15.3	0.52			15.3	0.63
																	15.4	0.5			15.4	0.61
																	15.5	0.49			15.5	0.58
																	15.6	0.48			15.6	0.58
																	15.7	0.47			15.7	0.57
																	15.8	0.46			15.8	0.55
																	15.9	0.45			15.9	0.53
																	16	0.44			16	0.52
																	16.1	0.43			16.1	0.5
																	16.2	0.42			16.2	0.49
																	16.3	0.4			16.3	0.47
																	16.4	0.39			16.4	0.46
																	16.5	0.38			16.5	0.44
																	16.6	0.37			16.6	0.43
																	16.7	0.36			16.7	0.42
																	16.8	0.35			16.8	0.41
																	16.9	0.35			16.9	0.39
																	17	0.34			17	0.38
																	17.1	0.33			17.1	0.37
																	17.2	0.32			17.2	0.37
																	17.3	0.31			17.3	0.36
																	17.4	0.31			17.4	0.35
																	17.5	0.3			17.5	0.35
																	17.6	0.3			17.6	0.34
																	17.7	0.29			17.7	0.34
																	17.8	0.29			17.8	0.49
																	17.9	0.28			17.9	0.59
																	18	0.28			18	0.59
																	18.1	0.28			18.1	0.59
																	18.2	0.28
																	18.3	0.28
																	18.4	0.28
																	18.5	0.27
																	18.6	0.27
																	18.7	0.27
																	18.8	0.27
																	18.9	0.27
																	19	0.27
																	19.1	0.27
																	19.2	0.27
																	19.3	0.27
																	19.4	0.27
																	19.5	0.27
																	19.6	0.27
																	19.7	0.27
																	19.8	0.27
																	19.9	0.27
																	20	0.27

[truncated: 11 more sheets: Supplementary Fig 3(a), Supplementary Fig 3 (b), Supplementary Fig 4, Supplementary Fig 5, Supplementary Fig 6 (a), Supplementary Fig 7, Supplementary Fig 9(b), Supplementary Fig 10, Supplementary Fig 11, Supplementary Fig 12, Supplementary Fig 13]
